# Supplementary material for: Diagnostic accuracy of a novel tuberculosis point-of-care urine lipoarabinomannan assay for people living with HIV: A meta-analysis of individual in- and outpatient data
Source: PLoS Med. 2020 May 1;17(5):e1003113. doi: 10.1371/journal.pmed.1003113 (PMC7194366; doi:10.1371/journal.pmed.1003113)
Supplement: S1 Data — (XLSX) [file pmed.1003113.s001.xlsx]

## Sheet: Data
COHORT	SETTING	REF_CATEGORY	MRS	CRS	AGE	SEX	HIV	CD4CNT	CD4GRP	TB_HX	LFLAM_FC	SILVAMPLAM_FC	MED_PAST_ANTIRETROVIR
Cohort4	0	1	1	1	28	F	1	13	0	0	1	1	0
Cohort4	0	1	1	1	26	M	1	22	0	0	1	1	0
Cohort4	0	3	0	0	34	F	1	321	2	1	0	1	1
Cohort4	0	3	0	0	25	M	1	12	0	0	0	0	0
Cohort4	0	1	1	1	36	M	1	53	0	0	0	1	0
Cohort4	0	1	1	1	34	M	1	171	1	1	0	1	1
Cohort4	0	2	0	1	23	M	1	161	1	0	0	0	0
Cohort4	0	1	1	1	39	M	1	20	0	0	1	1	0
Cohort4	0	2	0	1	37	M	1	388	2	0	0	0	0
Cohort4	0	1	1	1	38	M	1	152	1	0	0	1	1
Cohort4	0	1	1	1	38	M	1	69	0	0	1	1	0
Cohort4	0	1	1	1	31	M	1	153	1	0	0	1	1
Cohort4	0	1	1	1	37	M	1	104	1	1	0	1	0
Cohort4	0	3	0	0	38	M	1	7	0	0	0	1	0
Cohort4	0	1	1	1	39	M	1	113	1	0	0	0	0
Cohort4	0	3	0	0	39	M	1	396	2	1	0	0	0
Cohort4	0	1	1	1	40	M	1	366	2	1	0	1	1
Cohort4	0	1	1	1	26	M	1	10	0	0	0	1	0
Cohort4	0	1	1	1	35	F	1	26	0	0	0	1	0
Cohort4	0	1	1	1	28	M	1	48	0	0	1	1	0
Cohort4	0	1	1	1	33	F	1	20	0	0	1	1	0
Cohort4	0	1	1	1	34	M	1	126	1	0	1	1	1
Cohort4	0	1	1	1	22	F	1	27	0	0	1	1	0
Cohort4	0	1	1	1	25	M	1	16	0	0	1	1	1
Cohort4	0	1	1	1	23	M	1	45	0	0	0	1	0
Cohort4	0	1	1	1	28	F	1	74	0	0	1	1	1
Cohort4	0	1	1	1	33	M	1	28	0	0	0	1	0
Cohort4	0	3	0	0	42	M	1	9	0	0	0	0	0
Cohort4	0	2	0	1	37	M	1	108	1	0	0	0	0
Cohort4	0	3	0	0	33	F	1	952	2	0	0	0	1
Cohort4	0	1	1	1	35	M	1	648	2	0	0	1	1
Cohort4	0	1	1	1	34	M	1	4	0	1	0	1	0
Cohort4	0	1	1	1	35	M	1	2	0	0	1	1	1
Cohort4	0	1	1	1	31	F	1	477	2	0	0	0	0
Cohort4	0	1	1	1	39	F	1	40	0	1	1	1	1
Cohort4	0	3	0	0	60	F	1	55	0	0	0	0	0
Cohort4	0	3	0	0	41	M	1	414	2	1	0	0	0
Cohort4	0	1	1	1	33	F	1	27	0	0	1	1	0
Cohort4	0	1	1	1	35	M	1	NA	99	0	0	1	1
Cohort4	0	1	1	1	39	M	1	41	0	0	0	1	0
Cohort4	0	3	0	0	32	M	1	566	2	0	0	0	1
Cohort4	0	3	0	0	39	M	1	416	2	1	0	0	1
Cohort4	0	1	1	1	37	M	1	20	0	0	1	1	1
Cohort4	0	1	1	1	41	F	1	98	0	0	0	1	1
Cohort4	0	1	1	1	29	M	1	41	0	0	1	1	0
Cohort4	0	3	0	0	42	M	1	734	2	1	0	0	1
Cohort4	0	3	0	0	38	F	1	216	2	0	0	0	1
Cohort4	0	3	0	0	36	M	1	34	0	0	0	1	0
Cohort4	0	1	1	1	28	F	1	299	2	0	0	0	1
Cohort4	0	3	0	0	33	M	1	52	0	0	0	1	0
Cohort4	0	1	1	1	27	M	1	16	0	0	1	1	0
Cohort4	0	1	1	1	28	F	1	51	0	0	0	1	0
Cohort4	0	3	0	0	34	F	1	360	2	0	0	0	1
Cohort4	0	1	1	1	24	M	1	NA	99	0	0	0	0
Cohort4	0	3	0	0	50	F	1	666	2	1	0	0	1
Cohort4	0	1	1	1	41	M	1	9	0	0	0	1	0
Cohort4	0	1	1	1	38	M	1	NA	99	0	0	1	0
Cohort1B	0	1	1	1	36	F	1	264	2	1	0	1	1
Cohort1B	0	3	0	0	45	F	1	154	1	0	0	0	1
Cohort1B	0	3	0	0	34	F	1	699	2	0	0	0	1
Cohort1B	0	3	0	0	28	F	1	433	2	1	0	0	1
Cohort1B	0	3	0	0	39	M	1	243	2	1	0	0	1
Cohort1B	0	3	0	0	32	F	1	109	1	1	0	0	1
Cohort1B	0	3	0	0	54	M	1	209	2	0	0	0	0
Cohort1B	0	3	0	0	40	M	1	21	0	1	0	0	1
Cohort1B	0	1	1	1	36	M	1	415	2	0	0	0	0
Cohort1B	0	3	0	0	45	F	1	830	2	0	0	0	1
Cohort1B	0	3	0	0	40	F	1	63	0	0	0	0	1
Cohort1B	0	3	0	0	34	F	1	43	0	1	0	0	1
Cohort1B	0	1	1	1	42	F	1	46	0	1	0	1	1
Cohort1B	0	3	0	0	37	F	1	126	1	0	0	0	1
Cohort1B	0	1	1	1	28	F	1	434	2	1	0	0	1
Cohort1B	0	1	1	1	39	F	1	538	2	0	0	0	1
Cohort1B	0	3	0	0	40	M	1	486	2	1	0	0	1
Cohort1B	0	1	1	1	34	F	1	200	1	0	0	1	1
Cohort1B	0	3	0	0	36	F	1	287	2	1	0	0	1
Cohort1B	0	3	0	0	44	M	1	256	2	0	0	0	1
Cohort1B	0	1	1	1	27	F	1	224	2	0	0	1	0
Cohort1B	0	3	0	0	26	F	1	549	2	0	0	0	1
Cohort1B	0	1	1	1	27	F	1	139	1	0	0	0	1
Cohort1B	0	3	0	0	33	F	1	954	2	0	0	0	1
Cohort1B	0	3	0	0	45	F	1	489	2	0	0	0	1
Cohort1B	0	3	0	0	31	F	1	485	2	1	0	0	0
Cohort1B	0	3	0	0	33	F	1	308	2	1	0	0	1
Cohort1B	0	3	0	0	29	F	1	1031	2	0	0	0	0
Cohort1B	0	3	0	0	32	F	1	512	2	0	0	0	0
Cohort1B	0	3	0	0	27	F	1	703	2	0	0	0	1
Cohort1B	0	1	1	1	38	F	1	396	2	0	0	1	1
Cohort1B	0	1	1	1	38	M	1	59	0	0	0	1	1
Cohort1B	0	3	0	0	39	M	1	624	2	1	0	0	1
Cohort1B	0	3	0	0	24	F	1	554	2	1	0	0	1
Cohort1B	0	3	0	0	44	F	1	883	2	1	0	0	1
Cohort1B	0	3	0	0	43	M	1	90	0	1	0	0	1
Cohort1B	0	3	0	0	49	M	1	484	2	0	0	0	1
Cohort1B	0	3	0	0	39	F	1	127	1	0	0	1	1
Cohort1B	0	1	1	1	33	F	1	398	2	0	0	1	0
Cohort1B	0	3	0	0	31	F	1	403	2	0	0	0	1
Cohort1B	0	3	0	0	28	F	1	612	2	0	0	0	1
Cohort1B	0	3	0	0	29	F	1	131	1	0	0	0	1
Cohort1B	0	3	0	0	31	F	1	908	2	0	0	0	1
Cohort1B	0	3	0	0	54	M	1	474	2	0	0	0	1
Cohort1B	0	3	0	0	35	M	1	43	0	0	0	0	1
Cohort1B	0	3	0	0	36	F	1	583	2	0	0	0	0
Cohort1B	0	3	0	0	47	F	1	568	2	1	0	0	1
Cohort1B	0	3	0	0	43	F	1	480	2	0	0	0	1
Cohort1B	0	1	1	1	37	M	1	221	2	0	0	0	1
Cohort1B	0	1	1	1	41	M	1	445	2	0	0	1	1
Cohort1B	0	3	0	0	31	M	1	512	2	0	0	0	1
Cohort1B	0	3	0	0	43	F	1	381	2	0	0	0	0
Cohort1B	0	3	0	0	35	F	1	163	1	0	0	0	1
Cohort1B	0	3	0	0	22	M	1	672	2	0	0	0	1
Cohort1B	0	3	0	0	40	F	1	413	2	0	0	0	1
Cohort1B	0	1	1	1	45	M	1	246	2	1	0	0	1
Cohort1B	0	1	1	1	40	M	1	367	2	1	0	0	0
Cohort1B	0	3	0	0	51	F	1	588	2	0	0	0	1
Cohort1B	0	3	0	0	32	F	1	835	2	1	0	0	0
Cohort1B	0	3	0	0	36	F	1	219	2	1	0	0	1
Cohort1B	0	1	1	1	29	F	1	281	2	1	0	0	1
Cohort1B	0	1	1	1	51	M	1	78	0	0	0	1	0
Cohort1B	0	3	0	0	43	M	1	112	1	1	0	0	1
Cohort1B	0	1	1	1	44	F	1	540	2	1	0	1	1
Cohort1B	0	3	0	0	42	F	1	210	2	0	0	0	1
Cohort1B	0	3	0	0	42	F	1	693	2	0	0	0	1
Cohort1B	0	3	0	0	58	M	1	554	2	1	0	0	1
Cohort1B	0	3	0	0	24	F	1	1353	2	1	0	0	0
Cohort1B	0	1	1	1	33	M	1	350	2	1	0	0	1
Cohort1B	0	3	0	0	25	M	1	453	2	0	0	0	0
Cohort1B	0	1	1	1	33	F	1	172	1	1	0	1	0
Cohort1B	0	1	1	1	46	F	1	470	2	1	0	0	1
Cohort1B	0	3	0	0	52	F	1	812	2	1	0	0	1
Cohort1B	0	3	0	0	34	F	1	375	2	0	0	0	1
Cohort1B	0	1	1	1	43	M	1	524	2	1	0	0	0
Cohort1B	0	3	0	0	36	F	1	668	2	0	0	0	1
Cohort1B	0	3	0	0	38	F	1	303	2	1	0	0	1
Cohort1B	0	1	1	1	32	F	1	213	2	1	1	1	0
Cohort1B	0	3	0	0	38	M	1	248	2	1	0	0	1
Cohort1B	0	1	1	1	43	F	1	560	2	0	0	1	1
Cohort1B	0	3	0	0	53	F	1	933	2	0	0	0	1
Cohort1B	0	3	0	0	41	F	1	492	2	1	0	0	1
Cohort1B	0	3	0	0	32	F	1	492	2	0	0	0	1
Cohort1B	0	1	1	1	51	M	1	61	0	1	0	1	0
Cohort1B	0	1	1	1	35	F	1	198	1	1	0	1	1
Cohort1B	0	1	1	1	39	F	1	778	2	1	0	0	0
Cohort1B	0	1	1	1	37	F	1	1194	2	0	0	0	1
Cohort1B	0	3	0	0	40	M	1	445	2	0	0	0	1
Cohort1B	0	1	1	1	46	M	1	273	2	1	0	1	1
Cohort1B	0	1	1	1	33	F	1	113	1	0	0	0	1
Cohort1B	0	3	0	0	45	F	1	361	2	0	0	0	1
Cohort1B	0	1	1	1	50	M	1	3	0	1	0	0	1
Cohort1B	0	3	0	0	33	F	1	441	2	0	0	0	1
Cohort1B	0	3	0	0	31	F	1	405	2	0	0	0	1
Cohort1B	0	3	0	0	50	M	1	319	2	0	0	0	1
Cohort1B	0	3	0	0	21	F	1	609	2	0	1	1	1
Cohort1B	0	3	0	0	28	F	1	299	2	1	0	0	1
Cohort1B	0	3	0	0	45	F	1	247	2	0	0	0	1
Cohort1B	0	1	1	1	48	M	1	175	1	0	0	1	1
Cohort1B	0	3	0	0	45	F	1	1080	2	1	0	0	1
Cohort1B	0	3	0	0	25	F	1	891	2	0	0	0	1
Cohort1B	0	3	0	0	41	F	1	345	2	0	0	0	1
Cohort1B	0	3	0	0	36	F	1	245	2	0	0	0	1
Cohort1B	0	3	0	0	55	M	1	434	2	1	0	0	1
Cohort1B	0	3	0	0	61	F	1	446	2	0	0	0	1
Cohort1B	0	3	0	0	49	F	1	628	2	1	0	0	1
Cohort1B	0	3	0	0	30	M	1	286	2	0	0	0	1
Cohort1B	0	3	0	0	37	F	1	606	2	0	0	0	1
Cohort1B	0	3	0	0	22	F	1	665	2	0	0	0	1
Cohort1B	0	3	0	0	29	M	1	701	2	0	0	0	1
Cohort1B	0	3	0	0	23	F	1	252	2	0	0	0	1
Cohort1B	0	3	0	0	40	F	1	373	2	0	1	0	1
Cohort1B	0	3	0	0	21	F	1	281	2	0	0	0	0
Cohort1B	0	3	0	0	28	M	1	9	0	1	0	0	1
Cohort1B	0	3	0	0	41	F	1	572	2	0	0	0	0
Cohort1B	0	3	0	0	28	F	1	631	2	0	1	0	1
Cohort1B	0	3	0	0	41	F	1	344	2	0	0	0	1
Cohort1B	0	3	0	0	35	F	1	735	2	0	0	0	1
Cohort1B	0	1	1	1	38	M	1	84	0	0	0	1	1
Cohort1B	0	3	0	0	37	F	1	260	2	0	1	0	1
Cohort1B	0	3	0	0	68	M	1	471	2	0	0	0	1
Cohort1B	0	3	0	0	35	F	1	350	2	1	0	0	1
Cohort1B	0	3	0	0	39	M	1	74	0	0	0	0	1
Cohort1B	0	2	0	1	60	M	1	820	2	1	0	0	1
Cohort1B	0	3	0	0	42	M	1	491	2	0	0	0	0
Cohort1B	0	3	0	0	22	F	1	505	2	0	0	0	0
Cohort1B	0	3	0	0	43	M	1	22	0	1	0	0	1
Cohort1B	0	3	0	0	44	F	1	383	2	0	1	0	0
Cohort1B	0	3	0	0	48	F	1	669	2	1	1	0	1
Cohort1B	0	3	0	0	50	F	1	386	2	0	1	1	1
Cohort1B	0	3	0	0	26	M	1	483	2	0	0	0	1
Cohort1B	0	1	1	1	35	M	1	646	2	0	0	1	1
Cohort1B	0	3	0	0	29	F	1	1097	2	0	0	0	1
Cohort1B	0	3	0	0	42	F	1	550	2	0	0	0	1
Cohort1B	0	3	0	0	30	M	1	548	2	1	1	0	1
Cohort1B	0	3	0	0	40	F	1	718	2	0	1	0	0
Cohort1B	0	3	0	0	26	F	1	212	2	1	0	1	1
Cohort1B	0	3	0	0	26	F	1	994	2	0	0	0	1
Cohort1B	0	3	0	0	47	M	1	370	2	1	0	0	0
Cohort1B	0	3	0	0	31	F	1	747	2	0	0	0	1
Cohort1B	0	3	0	0	37	M	1	724	2	0	0	0	1
Cohort1B	0	3	0	0	39	F	1	310	2	1	1	0	1
Cohort1B	0	3	0	0	39	F	1	299	2	1	0	0	1
Cohort1B	0	3	0	0	38	M	1	442	2	1	0	0	1
Cohort1B	0	3	0	0	43	F	1	596	2	0	0	0	1
Cohort1B	0	1	1	1	45	M	1	524	2	1	0	0	1
Cohort1B	0	3	0	0	42	F	1	882	2	1	1	0	1
Cohort1B	0	1	1	1	45	M	1	49	0	0	1	1	0
Cohort1B	0	3	0	0	29	F	1	869	2	0	0	1	0
Cohort1B	0	3	0	0	52	F	1	615	2	0	0	0	1
Cohort1B	0	1	1	1	35	F	1	1740	2	1	0	0	1
Cohort1B	0	1	1	1	38	F	1	598	2	0	0	0	0
Cohort1B	0	3	0	0	33	M	1	205	2	0	0	0	0
Cohort1B	0	3	0	0	33	F	1	698	2	1	0	0	1
Cohort1B	0	3	0	0	38	F	1	1227	2	0	0	0	1
Cohort1B	0	3	0	0	31	F	1	677	2	0	0	0	1
Cohort1B	0	3	0	0	38	F	1	838	2	0	0	0	1
Cohort1B	0	3	0	0	40	F	1	611	2	0	0	0	1
Cohort1B	0	3	0	0	43	F	1	365	2	0	0	0	0
Cohort1B	0	3	0	0	34	F	1	396	2	0	0	0	1
Cohort1B	0	3	0	0	38	F	1	479	2	0	0	0	1
Cohort1B	0	3	0	0	57	F	1	776	2	0	0	0	1
Cohort1B	0	3	0	0	36	F	1	472	2	0	0	0	1
Cohort1B	0	1	1	1	31	F	1	212	2	0	0	0	1
Cohort1B	0	3	0	0	49	M	1	500	2	0	0	0	1
Cohort1B	0	3	0	0	31	F	1	443	2	0	0	0	1
Cohort1B	0	3	0	0	40	M	1	562	2	1	0	0	1
Cohort1B	0	3	0	0	25	F	1	644	2	0	0	0	1
Cohort1B	0	3	0	0	49	F	1	760	2	0	0	0	1
Cohort1B	0	3	0	0	33	F	1	595	2	0	0	0	1
Cohort1B	0	3	0	0	35	F	1	589	2	0	1	0	1
Cohort1B	0	3	0	0	35	F	1	784	2	0	0	0	1
Cohort1B	0	3	0	0	46	F	1	1044	2	0	0	1	1
Cohort1A	1	1	1	1	35	F	1	14	0	1	0	0	1
Cohort1A	1	3	0	0	50	M	1	74	0	1	0	0	1
Cohort1A	1	3	0	0	33	F	1	231	2	0	0	0	1
Cohort1A	1	3	0	0	34	M	1	74	0	1	1	0	1
Cohort1A	1	3	0	0	35	F	1	526	2	1	0	0	1
Cohort1A	1	3	0	0	39	M	1	40	0	0	0	0	0
Cohort1A	1	3	0	0	28	M	1	12	0	0	0	1	0
Cohort1A	1	1	1	1	43	F	1	365	2	1	1	1	1
Cohort1A	1	1	1	1	37	F	1	344	2	0	0	0	1
Cohort1A	1	3	0	0	38	F	1	602	2	1	0	0	1
Cohort1A	1	1	1	1	29	F	1	235	2	0	0	0	0
Cohort1A	1	3	0	0	29	F	1	21	0	1	0	1	1
Cohort1A	1	1	1	1	31	F	1	246	2	1	0	0	0
Cohort1A	1	1	1	1	48	F	1	404	2	1	0	0	1
Cohort1A	1	3	0	0	33	F	1	38	0	1	0	0	1
Cohort1A	1	1	1	1	45	M	1	278	2	1	0	0	1
Cohort1A	1	1	1	1	32	M	1	49	0	0	0	1	1
Cohort1A	1	1	1	1	35	F	1	5	0	0	1	1	1
Cohort1A	1	1	1	1	25	M	1	7	0	0	1	1	1
Cohort1A	1	1	1	1	50	M	1	754	2	1	0	1	1
Cohort1A	1	1	1	1	36	M	1	1	0	0	1	1	1
Cohort1A	1	3	0	0	52	M	1	68	0	1	0	0	1
Cohort1A	1	1	1	1	26	F	1	7	0	0	1	1	0
Cohort1A	1	3	0	0	34	F	1	163	1	1	0	0	1
Cohort1A	1	3	0	0	32	F	1	261	2	0	0	0	1
Cohort1A	1	3	0	0	20	M	1	6	0	1	0	0	1
Cohort1A	1	3	0	0	40	F	1	7	0	1	0	0	1
Cohort1A	1	1	1	1	32	F	1	NA	99	0	1	1	0
Cohort1A	1	3	0	0	28	F	1	101	1	1	0	0	1
Cohort1A	1	3	0	0	37	M	1	265	2	0	0	0	0
Cohort1A	1	3	0	0	47	M	1	141	1	1	0	0	1
Cohort1A	1	3	0	0	28	F	1	19	0	0	0	0	1
Cohort1A	1	1	1	1	41	F	1	320	2	1	0	1	1
Cohort1A	1	1	1	1	37	M	1	56	0	0	1	1	1
Cohort1A	1	1	1	1	59	M	1	886	2	1	1	1	1
Cohort1A	1	1	1	1	32	F	1	81	0	0	1	1	1
Cohort1A	1	1	1	1	26	F	1	NA	99	1	0	1	1
Cohort1A	1	2	0	1	23	M	1	3	0	1	0	1	1
Cohort1A	1	3	0	0	21	F	1	447	2	0	0	0	1
Cohort1A	1	1	1	1	35	M	1	NA	99	1	1	1	0
Cohort1A	1	3	0	0	39	F	1	521	2	0	0	0	1
Cohort1A	1	1	1	1	63	F	1	94	0	0	0	0	1
Cohort1A	1	3	0	0	28	M	1	34	0	1	0	0	1
Cohort1A	1	2	0	1	33	F	1	189	1	1	0	0	1
Cohort1A	1	3	0	0	42	F	1	951	2	1	0	0	1
Cohort1A	1	1	1	1	33	M	1	177	1	1	0	1	1
Cohort1A	1	1	1	1	43	F	1	65	0	0	0	0	1
Cohort1A	1	1	1	1	52	M	1	30	0	0	0	1	0
Cohort1A	1	3	0	0	31	M	1	788	2	1	0	0	1
Cohort1A	1	3	0	0	52	M	1	87	0	1	0	0	1
Cohort1A	1	1	1	1	46	M	1	179	1	0	0	0	0
Cohort1A	1	3	0	0	23	F	1	134	1	0	0	0	0
Cohort1A	1	3	0	0	49	M	1	134	1	1	0	0	1
Cohort1A	1	1	1	1	30	F	1	115	1	1	0	1	1
Cohort1A	1	3	0	0	39	M	1	400	2	1	0	0	1
Cohort1A	1	3	0	0	32	F	1	439	2	0	0	0	0
Cohort1A	1	1	1	1	29	M	1	6	0	0	0	1	0
Cohort1A	1	3	0	0	41	M	1	37	0	1	0	0	1
Cohort1A	1	3	0	0	35	F	1	153	1	0	0	0	0
Cohort1A	1	1	1	1	57	F	1	155	1	1	0	0	1
Cohort1A	1	3	0	0	24	F	1	115	1	1	0	0	0
Cohort1A	1	3	0	0	31	F	1	35	0	0	0	0	0
Cohort1A	1	3	0	0	33	M	1	9	0	0	0	0	0
Cohort1A	1	3	0	0	46	F	1	85	0	1	0	0	1
Cohort1A	1	3	0	0	70	M	1	175	1	1	0	0	1
Cohort1A	1	3	0	0	34	M	1	66	0	1	0	0	0
Cohort1A	1	1	1	1	36	F	1	423	2	0	0	0	0
Cohort1A	1	1	1	1	33	F	1	140	1	0	0	0	1
Cohort1A	1	1	1	1	34	M	1	60	0	1	0	0	0
Cohort1A	1	3	0	0	46	M	1	2	0	0	0	1	0
Cohort1A	1	3	0	0	34	F	1	91	0	1	0	0	1
Cohort1A	1	2	0	1	36	F	1	395	2	0	0	0	1
Cohort1A	1	1	1	1	31	F	1	493	2	0	1	1	1
Cohort1A	1	1	1	1	44	M	1	2	0	1	0	0	0
Cohort1A	1	1	1	1	39	F	1	42	0	1	0	1	0
Cohort1A	1	3	0	0	45	F	1	903	2	1	0	0	1
Cohort1A	1	1	1	1	31	F	1	44	0	0	1	1	0
Cohort1A	1	1	1	1	40	M	1	113	1	1	0	0	1
Cohort1A	1	1	1	1	48	F	1	30	0	0	0	0	1
Cohort1A	1	1	1	1	36	F	1	40	0	1	0	1	1
Cohort1A	1	1	1	1	25	M	1	257	2	0	0	0	1
Cohort1A	1	1	1	1	35	M	1	17	0	0	0	1	0
Cohort1A	1	1	1	1	42	M	1	64	0	1	1	1	1
Cohort1A	1	3	0	0	33	M	1	122	1	1	0	0	0
Cohort1A	1	1	1	1	46	F	1	505	2	1	0	0	1
Cohort1A	1	3	0	0	32	M	1	79	0	1	0	0	1
Cohort1A	1	3	0	0	27	M	1	213	2	0	0	0	0
Cohort1A	1	1	1	1	47	M	1	27	0	1	0	1	1
Cohort1A	1	3	0	0	29	M	1	98	0	0	0	0	1
Cohort1A	1	1	1	1	22	F	1	140	1	0	1	1	0
Cohort1A	1	1	1	1	51	F	1	104	1	0	0	0	1
Cohort1A	1	1	1	1	37	M	1	73	0	1	1	1	0
Cohort1A	1	3	0	0	35	F	1	183	1	0	0	0	0
Cohort1A	1	3	0	0	39	M	1	242	2	0	0	0	1
Cohort1A	1	3	0	0	28	F	1	685	2	1	0	0	0
Cohort1A	1	1	1	1	29	M	1	485	2	0	0	1	0
Cohort2	1	3	0	0	28.9	M	1	791	2	0	0	0	0
Cohort2	1	1	1	1	28.2	F	1	48	0	0	0	1	0
Cohort2	1	3	0	0	38.5	M	1	113	1	1	0	0	0
Cohort2	1	3	0	0	39.3	M	1	154	1	0	0	0	1
Cohort2	1	1	1	1	31	F	1	217	2	1	0	0	1
Cohort2	1	3	0	0	27.3	M	1	690	2	0	0	0	0
Cohort2	1	1	1	1	33.4	M	1	21	0	0	1	1	0
Cohort2	1	1	1	1	45.9	F	1	47	0	0	0	1	1
Cohort2	1	1	1	1	45.6	F	1	42	0	0	1	1	2
Cohort2	1	1	1	1	35.2	M	1	175	1	1	1	1	2
Cohort2	1	1	1	1	39.7	F	1	29	0	0	1	1	0
Cohort2	1	3	0	0	37.1	F	1	169	1	0	0	0	1
Cohort2	1	3	0	0	59	F	1	590	2	0	0	0	0
Cohort2	1	2	0	1	45.9	M	1	197	1	0	0	0	0
Cohort2	1	3	0	0	35.5	M	1	31	0	1	0	0	1
Cohort2	1	3	0	0	26.6	F	1	60	0	1	0	0	1
Cohort2	1	3	0	0	17.8	F	1	406	2	0	0	0	0
Cohort2	1	3	0	0	34.5	F	1	366	2	1	0	0	2
Cohort2	1	3	0	0	48.8	M	1	425	2	1	0	0	0
Cohort2	1	1	1	1	38.1	F	1	225	2	0	0	0	0
Cohort2	1	2	0	1	39.6	F	1	1370	2	0	0	0	0
Cohort2	1	3	0	0	36.7	F	1	381	2	0	0	0	1
Cohort2	1	3	0	0	33.7	F	1	206	2	1	0	0	2
Cohort2	1	1	1	1	25.9	F	1	42	0	0	1	1	0
Cohort2	1	1	1	1	51.8	F	1	NA	99	0	0	0	1
Cohort2	1	1	1	1	49.4	F	1	86	0	0	0	1	0
Cohort2	1	3	0	0	33.6	M	1	36	0	0	0	0	0
Cohort2	1	3	0	0	37.4	M	1	319	2	0	0	0	0
Cohort2	1	1	1	1	50.4	F	1	503	2	0	0	0	1
Cohort2	1	1	1	1	31.2	F	1	195	1	1	0	0	1
Cohort2	1	1	1	1	30.5	F	1	239	2	0	0	0	0
Cohort2	1	3	0	0	27.2	F	1	420	2	1	0	0	1
Cohort2	1	1	1	1	26.4	M	1	267	2	0	0	1	0
Cohort2	1	1	1	1	37.5	F	1	2	0	1	1	1	1
Cohort2	1	1	1	1	34.7	F	1	159	1	1	0	0	2
Cohort2	1	1	1	1	33.8	F	1	153	1	99	0	0	0
Cohort2	1	1	1	1	22.9	F	1	158	1	1	0	1	0
Cohort2	1	1	1	1	43.9	F	1	467	2	1	0	1	1
Cohort2	1	3	0	0	42.4	F	1	65	0	0	0	0	1
Cohort2	1	3	0	0	37.1	M	1	10	0	1	0	0	2
Cohort2	1	1	1	1	54.8	M	1	119	1	1	0	1	0
Cohort2	1	1	1	1	27.2	F	1	42	0	0	1	1	0
Cohort2	1	3	0	0	44	F	1	522	2	0	0	0	1
Cohort2	1	1	1	1	39.8	F	1	6	0	0	0	0	0
Cohort2	1	3	0	0	50.2	M	1	49	0	0	0	1	0
Cohort2	1	3	0	0	36.7	M	1	223	2	99	0	0	1
Cohort2	1	3	0	0	45.2	F	1	440	2	1	0	0	1
Cohort2	1	1	1	1	19.8	F	1	129	1	1	1	1	0
Cohort2	1	1	1	1	34.6	F	1	257	2	0	0	0	0
Cohort2	1	3	0	0	48.7	F	1	838	2	0	0	0	1
Cohort2	1	1	1	1	36.4	F	1	515	2	0	0	0	1
Cohort2	1	3	0	0	23	M	1	189	1	0	0	0	1
Cohort2	1	1	1	1	37	F	1	70	0	0	0	0	0
Cohort2	1	1	1	1	29.9	M	1	54	0	0	0	1	0
Cohort2	1	2	0	1	24.2	M	1	183	1	0	0	1	0
Cohort2	1	2	0	1	33.2	F	1	679	2	1	0	0	1
Cohort2	1	3	0	0	50.9	F	1	135	1	0	0	0	1
Cohort2	1	1	1	1	26.3	F	1	134	1	0	1	1	1
Cohort2	1	1	1	1	40.7	M	1	58	0	0	1	1	0
Cohort2	1	1	1	1	22.6	M	1	7	0	0	1	1	0
Cohort2	1	3	0	0	47.5	M	1	40	0	1	0	1	2
Cohort2	1	3	0	0	37.6	M	1	324	2	0	0	0	2
Cohort2	1	3	0	0	45.9	M	1	1889	2	0	0	0	1
Cohort2	1	2	0	1	29.7	F	1	401	2	0	0	0	0
Cohort2	1	3	0	0	36.6	M	1	188	1	0	0	0	0
Cohort2	1	2	0	1	34.8	M	1	364	2	1	0	1	0
Cohort2	1	3	0	0	53.4	M	1	53	0	1	0	0	1
Cohort2	1	3	0	0	32.3	M	1	74	0	1	0	0	0
Cohort2	1	2	0	1	41.8	M	1	108	1	0	0	0	1
Cohort2	1	3	0	0	53.3	M	1	718	2	1	0	0	1
Cohort2	1	1	1	1	32.1	F	1	216	2	1	0	0	1
Cohort2	1	3	0	0	36.3	M	1	306	2	0	0	0	0
Cohort2	1	3	0	0	40	F	1	241	2	1	0	0	1
Cohort2	1	3	0	0	58.2	F	1	73	0	0	0	0	1
Cohort2	1	1	1	1	35.8	F	1	73	0	1	1	1	0
Cohort2	1	1	1	1	41.7	M	1	51	0	1	1	1	1
Cohort2	1	1	1	1	28.1	M	1	115	1	0	0	0	0
Cohort2	1	3	0	0	25.5	F	1	59	0	1	0	0	2
Cohort2	1	2	0	1	25.6	M	1	55	0	0	0	1	0
Cohort2	1	3	0	0	37.9	M	1	111	1	0	0	0	0
Cohort2	1	1	1	1	28	F	1	199	1	0	0	0	0
Cohort2	1	1	1	1	37.6	F	1	112	1	1	0	0	1
Cohort2	1	1	1	1	23.9	F	1	129	1	0	0	1	0
Cohort2	1	2	0	1	43.5	F	1	103	1	0	0	1	1
Cohort2	1	1	1	1	36.6	M	1	1	0	1	0	0	1
Cohort2	1	1	1	1	26.9	M	1	33	0	0	0	1	0
Cohort2	1	3	0	0	30.6	M	1	69	0	0	0	0	1
Cohort2	1	3	0	0	34	F	1	392	2	1	0	0	1
Cohort2	1	1	1	1	44.1	F	1	65	0	0	1	0	0
Cohort2	1	3	0	0	33.8	F	1	51	0	0	0	0	0
Cohort2	1	2	0	1	32.9	F	1	255	2	0	0	0	0
Cohort2	1	1	1	1	21.9	F	1	87	0	1	1	1	2
Cohort2	1	1	1	1	25.3	M	1	20	0	1	1	1	1
Cohort2	1	3	0	0	40.8	F	1	406	2	1	0	1	2
Cohort2	1	3	0	0	53.1	M	1	207	2	1	0	0	1
Cohort2	1	2	0	1	38.6	M	1	135	1	1	0	0	2
Cohort2	1	3	0	0	58.5	M	1	52	0	1	0	1	2
Cohort2	1	1	1	1	45.1	M	1	91	0	0	1	1	1
Cohort2	1	3	0	0	34.2	M	1	321	2	1	0	0	1
Cohort2	1	1	1	1	24.8	F	1	24	0	0	1	1	2
Cohort2	1	3	0	0	54.5	F	1	527	2	0	0	0	0
Cohort2	1	1	1	1	44.9	M	1	6	0	1	0	1	1
Cohort2	1	2	0	1	44	M	1	286	2	1	0	0	1
Cohort2	1	3	0	0	26	M	1	114	1	1	0	0	0
Cohort2	1	3	0	0	48.9	F	1	485	2	1	0	0	0
Cohort2	1	1	1	1	36.1	F	1	22	0	0	0	1	0
Cohort2	1	3	0	0	34	M	1	190	1	1	0	0	0
Cohort2	1	1	1	1	39.4	M	1	58	0	0	1	1	0
Cohort2	1	1	1	1	22.8	F	1	441	2	0	0	0	0
Cohort2	1	1	1	1	23.9	F	1	22	0	1	0	0	0
Cohort2	1	3	0	0	57.8	F	1	234	2	1	0	0	1
Cohort2	1	1	1	1	35	F	1	120	1	1	0	1	2
Cohort2	1	3	0	0	55	M	1	343	2	1	0	0	1
Cohort2	1	3	0	0	33.4	M	1	118	1	0	0	0	1
Cohort2	1	1	1	1	40.8	F	1	17	0	1	1	1	1
Cohort2	1	1	1	1	53	M	1	3	0	0	1	1	0
Cohort2	1	3	0	0	31.7	F	1	237	2	1	0	0	2
Cohort2	1	3	0	0	30	F	1	239	2	0	0	0	1
Cohort2	1	1	1	1	23.1	M	1	23	0	0	1	1	0
Cohort2	1	1	1	1	36.5	M	1	32	0	1	1	1	2
Cohort2	1	1	1	1	36.6	M	1	288	2	0	0	0	0
Cohort2	1	3	0	0	41.3	M	1	701	2	0	0	0	1
Cohort2	1	3	0	0	31.6	M	1	182	1	1	0	0	2
Cohort2	1	3	0	0	26.6	F	1	12	0	0	1	0	0
Cohort2	1	1	1	1	28.7	F	1	231	2	0	0	0	1
Cohort2	1	1	1	1	28.8	F	1	127	1	0	1	1	0
Cohort2	1	3	0	0	23.7	M	1	332	2	0	0	0	0
Cohort2	1	2	0	1	27.5	M	1	238	2	0	0	0	1
Cohort2	1	2	0	1	41.1	M	1	59	0	1	0	1	2
Cohort2	1	1	1	1	34.2	F	1	181	1	0	0	0	1
Cohort2	1	3	0	0	36	F	1	761	2	0	0	0	1
Cohort2	1	3	0	0	33.3	M	1	35	0	1	0	0	2
Cohort2	1	3	0	0	34.1	M	1	610	2	0	0	0	0
Cohort2	1	3	0	0	44.3	M	1	220	2	0	0	0	0
Cohort2	1	1	1	1	48.1	M	1	492	2	1	0	1	1
Cohort2	1	3	0	0	42.4	M	1	35	0	0	0	0	2
Cohort2	1	3	0	0	22.9	M	1	64	0	0	0	0	0
Cohort2	1	3	0	0	41.7	F	1	899	2	1	0	0	1
Cohort2	1	3	0	0	26.9	F	1	6	0	0	0	0	0
Cohort2	1	3	0	0	35.8	F	1	249	2	0	0	0	1
Cohort2	1	2	0	1	54.7	F	1	221	2	0	0	0	0
Cohort2	1	1	1	1	21.1	F	1	34	0	0	1	1	0
Cohort2	1	3	0	0	23.6	F	1	186	1	1	1	0	1
Cohort2	1	3	0	0	47.3	F	1	629	2	1	0	0	1
Cohort2	1	1	1	1	60.1	M	1	68	0	0	1	1	0
Cohort2	1	1	1	1	39	F	1	18	0	0	0	0	0
Cohort2	1	1	1	1	54.2	F	1	58	0	0	0	0	0
Cohort2	1	3	0	0	28.6	F	1	201	2	1	0	0	1
Cohort2	1	1	1	1	32.4	M	1	35	0	0	1	1	1
Cohort2	1	2	0	1	31	M	1	30	0	1	0	1	1
Cohort2	1	3	0	0	25.3	F	1	79	0	0	0	0	2
Cohort2	1	1	1	1	41.7	M	1	7	0	0	1	1	0
Cohort2	1	3	0	0	49	F	1	600	2	0	0	0	1
Cohort2	1	2	0	1	28.3	F	1	53	0	0	0	0	0
Cohort2	1	3	0	0	44.5	F	1	14	0	1	0	0	2
Cohort2	1	2	0	1	21.9	F	1	73	0	0	0	0	2
Cohort2	1	3	0	0	30.3	M	1	10	0	1	0	0	0
Cohort2	1	1	1	1	34	M	1	147	1	0	0	0	0
Cohort2	1	2	0	1	40.9	F	1	56	0	0	1	1	1
Cohort2	1	3	0	0	38.2	F	1	239	2	1	0	0	1
Cohort2	1	3	0	0	38.8	F	1	456	2	0	0	0	1
Cohort2	1	1	1	1	63.5	F	1	150	1	0	0	1	1
Cohort2	1	3	0	0	36.7	M	1	84	0	1	0	0	1
Cohort2	1	1	1	1	37.1	M	1	41	0	0	1	1	1
Cohort2	1	3	0	0	42.1	F	1	583	2	0	0	0	2
Cohort2	1	3	0	0	25.8	F	1	85	0	1	0	0	0
Cohort2	1	1	1	1	31.2	F	1	173	1	1	0	0	1
Cohort2	1	3	0	0	30	M	1	22	0	1	0	0	2
Cohort2	1	3	0	0	46.7	M	1	NA	99	0	0	0	0
Cohort2	1	3	0	0	32.8	F	1	449	2	1	0	0	1
Cohort2	1	3	0	0	39	F	1	136	1	1	0	1	1
Cohort2	1	3	0	0	55.4	F	1	64	0	1	0	0	1
Cohort2	1	3	0	0	37.6	F	1	556	2	1	0	0	1
Cohort2	1	1	1	1	38	F	1	102	1	0	0	0	1
Cohort2	1	2	0	1	45.6	F	1	438	2	0	0	0	1
Cohort2	1	3	0	0	26.9	F	1	365	2	0	0	0	0
Cohort2	1	1	1	1	34.7	F	1	31	0	1	1	0	1
Cohort2	1	1	1	1	27.2	F	1	33	0	0	1	1	0
Cohort2	1	2	0	1	40	M	1	52	0	1	1	0	0
Cohort2	1	3	0	0	53.6	M	1	931	2	1	0	0	0
Cohort2	1	3	0	0	35.3	M	1	564	2	1	0	0	1
Cohort2	1	3	0	0	26.9	F	1	415	2	1	0	0	0
Cohort2	1	3	0	0	26.8	F	1	155	1	0	0	0	1
Cohort2	1	1	1	1	38.7	F	1	186	1	0	0	1	1
Cohort2	1	3	0	0	36.8	F	1	15	0	0	0	0	0
Cohort2	1	3	0	0	35.3	F	1	157	1	0	0	0	0
Cohort2	1	1	1	1	30.6	M	1	64	0	0	0	1	0
Cohort2	1	3	0	0	28.9	M	1	112	1	1	0	0	2
Cohort2	1	1	1	1	24.1	F	1	377	2	0	0	0	0
Cohort2	1	2	0	1	39.9	F	1	398	2	0	0	0	0
Cohort2	1	2	0	1	52.8	F	1	134	1	1	0	0	2
Cohort2	1	1	1	1	22.6	F	1	7	0	0	1	1	0
Cohort2	1	2	0	1	38.4	F	1	143	1	0	0	0	0
Cohort2	1	3	0	0	50.4	M	1	13	0	1	0	0	2
Cohort2	1	1	1	1	31.1	F	1	102	1	1	0	0	0
Cohort2	1	1	1	1	36.3	F	1	4	0	1	1	1	2
Cohort2	1	3	0	0	22.6	F	1	618	2	1	0	0	2
Cohort2	1	3	0	0	33.1	F	1	12	0	0	0	0	0
Cohort2	1	3	0	0	24.6	F	1	14	0	1	0	0	1
Cohort2	1	3	0	0	44.1	F	1	317	2	1	0	0	1
Cohort2	1	3	0	0	32.3	F	1	249	2	1	0	0	1
Cohort2	1	3	0	0	67.7	F	1	525	2	0	0	0	1
Cohort2	1	3	0	0	24.9	F	1	37	0	0	0	0	2
Cohort2	1	1	1	1	31.1	F	1	283	2	1	0	0	1
Cohort2	1	3	0	0	25.7	F	1	351	2	1	0	0	2
Cohort2	1	3	0	0	50.2	M	1	111	1	0	0	0	0
Cohort2	1	3	0	0	68.9	M	1	236	2	1	0	0	1
Cohort2	1	3	0	0	39	F	1	417	2	0	0	0	2
Cohort2	1	3	0	0	23.2	F	1	116	1	1	0	0	1
Cohort2	1	3	0	0	42.9	F	1	210	2	1	0	0	2
Cohort2	1	2	0	1	35.6	F	1	503	2	1	0	0	0
Cohort2	1	3	0	0	38.5	F	1	196	1	1	0	0	1
Cohort2	1	3	0	0	30.8	F	1	289	2	0	0	0	0
Cohort2	1	3	0	0	51.5	F	1	32	0	0	0	0	0
Cohort2	1	3	0	0	26.1	F	1	206	2	1	0	0	0
Cohort2	1	1	1	1	25.2	M	1	30	0	1	1	1	2
Cohort2	1	1	1	1	30.4	M	1	133	1	0	0	0	0
Cohort2	1	3	0	0	39.4	F	1	793	2	1	0	0	1
Cohort2	1	3	0	0	33.8	F	1	685	2	0	0	0	1
Cohort2	1	3	0	0	17.5	F	1	663	2	0	0	0	0
Cohort2	1	3	0	0	37	M	1	121	1	1	0	0	1
Cohort2	1	3	0	0	54.8	M	1	415	2	1	0	0	0
Cohort2	1	1	1	1	23.3	M	1	118	1	0	1	1	1
Cohort2	1	3	0	0	36.9	M	1	393	2	0	0	0	0
Cohort2	1	1	1	1	20.5	F	1	284	2	1	0	0	1
Cohort2	1	1	1	1	29	F	1	478	2	1	0	0	1
Cohort2	1	3	0	0	44.9	F	1	201	2	0	0	0	2
Cohort2	1	1	1	1	21	F	1	2	0	0	1	1	2
Cohort2	1	3	0	0	37.1	F	1	301	2	0	0	0	0
Cohort2	1	1	1	1	19.7	F	1	310	2	1	0	0	1
Cohort2	1	3	0	0	46.9	F	1	374	2	0	0	0	0
Cohort2	1	3	0	0	41.1	M	1	39	0	1	0	0	0
Cohort2	1	3	0	0	60.7	M	1	45	0	0	0	0	2
Cohort2	1	2	0	1	33	M	1	545	2	0	0	0	0
Cohort2	1	1	1	1	42.7	M	1	33	0	1	1	1	1
Cohort2	1	3	0	0	26.2	F	1	62	0	1	0	0	2
Cohort2	1	3	0	0	41.8	F	1	261	2	1	0	0	0
Cohort2	1	3	0	0	28.9	F	1	417	2	0	0	0	1
Cohort2	1	1	1	1	31.8	F	1	27	0	1	0	0	1
Cohort2	1	2	0	1	28.4	F	1	659	2	0	0	0	0
Cohort2	1	1	1	1	40	F	1	56	0	0	1	1	0
Cohort2	1	1	1	1	42.4	F	1	70	0	0	0	0	0
Cohort2	1	1	1	1	41.6	M	1	23	0	0	1	1	0
Cohort2	1	1	1	1	28	M	1	92	0	1	1	1	2
Cohort2	1	3	0	0	24.5	F	1	113	1	0	0	0	1
Cohort2	1	1	1	1	20.4	F	1	32	0	0	1	1	0
Cohort2	1	3	0	0	43.3	M	1	7	0	1	0	0	1
Cohort2	1	3	0	0	41	M	1	53	0	1	0	0	1
Cohort2	1	2	0	1	28.6	M	1	80	0	0	1	1	0
Cohort2	1	3	0	0	44.6	F	1	396	2	1	0	0	1
Cohort2	1	3	0	0	38.8	M	1	252	2	1	0	0	1
Cohort2	1	3	0	0	34.1	F	1	551	2	1	0	0	1
Cohort2	1	3	0	0	39.6	F	1	505	2	1	0	0	0
Cohort2	1	3	0	0	27.7	F	1	251	2	1	0	0	1
Cohort2	1	3	0	0	47	M	1	427	2	0	0	0	1
Cohort2	1	3	0	0	31.8	M	1	132	1	0	0	0	0
Cohort2	1	1	1	1	51.8	M	1	683	2	0	0	0	0
Cohort2	1	1	1	1	36.2	M	1	35	0	0	0	1	0
Cohort2	1	1	1	1	37.8	F	1	180	1	1	0	1	0
Cohort2	1	3	0	0	29.8	F	1	1243	2	1	0	0	1
Cohort2	1	3	0	0	60.3	F	1	191	1	1	0	0	1
Cohort2	1	1	1	1	31.1	F	1	15	0	0	1	1	1
Cohort2	1	3	0	0	37.3	M	1	59	0	1	0	0	0
Cohort2	1	1	1	1	43.5	M	1	119	1	1	0	0	2
Cohort2	1	3	0	0	42.9	M	1	189	1	1	0	0	0
Cohort2	1	3	0	0	28.7	M	1	176	1	0	0	0	2
Cohort2	1	3	0	0	51.6	F	1	203	2	0	0	0	1
Cohort2	1	3	0	0	33.4	F	1	459	2	0	0	0	1
Cohort2	1	1	1	1	26.5	F	1	212	2	0	1	1	1
Cohort2	1	1	1	1	38.1	F	1	40	0	1	1	1	2
Cohort2	1	1	1	1	32.4	F	1	126	1	0	0	1	0
Cohort2	1	1	1	1	46.2	M	1	171	1	1	1	1	1
Cohort2	1	3	0	0	25.2	F	1	849	2	1	0	0	1
Cohort2	1	3	0	0	37.2	F	1	242	2	1	0	0	2
Cohort2	1	3	0	0	34.3	M	1	60	0	1	0	0	2
Cohort2	1	1	1	1	43.1	M	1	72	0	1	0	0	0
Cohort2	1	1	1	1	31.1	F	1	45	0	0	1	1	1
Cohort2	1	1	1	1	29.2	F	1	30	0	1	1	1	1
Cohort2	1	3	0	0	49.5	F	1	235	2	1	0	0	1
Cohort2	1	3	0	0	31	F	1	667	2	1	0	0	1
Cohort2	1	2	0	1	27.4	F	1	156	1	1	0	1	2
Cohort2	1	2	0	1	35.9	F	1	72	0	0	0	1	1
Cohort2	1	3	0	0	37.3	F	1	268	2	1	0	0	2
Cohort2	1	3	0	0	37.4	M	1	29	0	1	0	0	1
Cohort2	1	1	1	1	37	M	1	41	0	0	0	1	1
Cohort2	1	3	0	0	38	M	1	358	2	1	0	0	1
Cohort2	1	3	0	0	55.2	F	1	682	2	1	0	0	1
Cohort2	1	1	1	1	53.3	F	1	231	2	0	0	1	1
Cohort2	1	3	0	0	37.4	F	1	105	1	1	0	0	1
Cohort2	1	1	1	1	27.7	M	1	186	1	1	0	0	1
Cohort2	1	2	0	1	33.2	M	1	1	0	0	0	0	1
Cohort2	1	3	0	0	31.1	M	1	253	2	1	0	0	1
Cohort2	1	3	0	0	36.1	M	1	614	2	0	0	0	0
Cohort2	1	1	1	1	26.7	F	1	149	1	0	0	1	1
Cohort2	1	1	1	1	54.6	F	1	157	1	1	1	1	2
Cohort2	1	3	0	0	28.3	F	1	175	1	0	0	0	0
Cohort2	1	3	0	0	32.6	M	1	388	2	1	0	0	1
Cohort2	1	1	1	1	28.5	M	1	14	0	0	1	1	0
Cohort2	1	2	0	1	27.3	M	1	53	0	0	0	1	0
Cohort2	1	1	1	1	32.6	F	1	36	0	0	0	0	0
Cohort2	1	3	0	0	41.5	F	1	235	2	0	0	0	1
Cohort2	1	3	0	0	29.7	F	1	51	0	1	0	0	0
Cohort2	1	3	0	0	34.8	M	1	252	2	1	0	1	1
Cohort2	1	3	0	0	37.8	M	1	72	0	1	0	0	2
Cohort2	1	3	0	0	28.2	F	1	67	0	0	0	0	1
Cohort2	1	3	0	0	20.6	F	1	981	2	0	1	0	0
Cohort2	1	1	1	1	29.2	F	1	107	1	0	1	1	0
Cohort2	1	3	0	0	55.8	F	1	200	1	1	0	0	1
Cohort2	1	3	0	0	43.9	M	1	103	1	1	0	0	2
Cohort2	1	3	0	0	51.2	M	1	117	1	1	0	0	1
Cohort2	1	2	0	1	46.2	M	1	80	0	1	0	0	1
Cohort2	1	3	0	0	43.5	M	1	200	1	0	0	0	2
Cohort2	1	2	0	1	38	F	1	313	2	0	0	0	1
Cohort2	1	3	0	0	26.1	F	1	186	1	0	0	0	0
Cohort2	1	1	1	1	38	F	1	26	0	0	1	1	0
Cohort2	1	1	1	1	39.2	M	1	20	0	0	1	1	0
Cohort2	1	1	1	1	41.9	M	1	247	2	0	0	0	0
Cohort2	1	3	0	0	44.3	F	1	89	0	0	0	0	0
Cohort2	1	1	1	1	26.4	F	1	606	2	0	0	1	0
Cohort2	1	1	1	1	25.4	F	1	49	0	0	1	1	0
Cohort2	1	1	1	1	23.4	F	1	22	0	1	1	1	2
Cohort2	1	2	0	1	40.8	M	1	138	1	0	0	0	0
Cohort2	1	2	0	1	42.9	M	1	28	0	1	0	1	0
Cohort2	1	1	1	1	38.2	M	1	36	0	1	0	1	2
Cohort2	1	3	0	0	35.7	M	1	437	2	0	0	0	0
Cohort2	1	1	1	1	41	F	1	129	1	1	1	1	2
Cohort2	1	3	0	0	46.3	F	1	49	0	1	0	0	2
Cohort2	1	3	0	0	45.3	F	1	4	0	1	0	0	2
Cohort2	1	3	0	0	68.2	F	1	332	2	0	0	0	1
Cohort2	1	3	0	0	47.3	F	1	101	1	0	0	0	0
Cohort2	1	1	1	1	29.7	F	1	189	1	0	0	1	2
Cohort2	1	1	1	1	37.6	M	1	101	1	0	1	1	0
Cohort2	1	3	0	0	26.9	F	1	366	2	1	0	0	1
Cohort2	1	1	1	1	29.1	F	1	313	2	0	0	0	1
Cohort2	1	3	0	0	26.9	F	1	24	0	0	1	0	1
Cohort2	1	3	0	0	48.1	F	1	174	1	1	0	0	1
Cohort2	1	3	0	0	34.3	M	1	492	2	0	0	0	0
Cohort2	1	1	1	1	33	M	1	30	0	0	0	1	0
Cohort2	1	3	0	0	43.5	M	1	130	1	0	0	0	0
Cohort2	1	1	1	1	32.4	M	1	8	0	0	1	1	0
Cohort2	1	3	0	0	23.6	F	1	104	1	0	0	0	0
Cohort2	1	3	0	0	21.7	F	1	576	2	0	0	0	1
Cohort2	1	3	0	0	26.8	F	1	41	0	1	0	0	0
Cohort2	1	3	0	0	27.1	F	1	635	2	0	0	0	1
Cohort2	1	1	1	1	38.4	M	1	66	0	0	1	1	0
Cohort2	1	3	0	0	51.7	F	1	906	2	1	0	0	1
Cohort2	1	3	0	0	16.2	F	1	153	1	0	0	0	1
Cohort2	1	3	0	0	40.6	F	1	88	0	1	0	0	0
Cohort2	1	3	0	0	26	M	1	247	2	1	0	0	2
Cohort2	1	1	1	1	37.5	M	1	269	2	0	0	0	0
Cohort2	1	3	0	0	42.7	F	1	499	2	1	0	0	1
Cohort2	1	1	1	1	23.9	F	1	42	0	0	0	1	0
Cohort2	1	3	0	0	32.8	F	1	219	2	0	0	0	1
Cohort2	1	3	0	0	39.4	M	1	52	0	0	0	0	0
Cohort2	1	3	0	0	39.1	M	1	380	2	0	0	0	1
Cohort2	1	1	1	1	36.5	M	1	254	2	0	0	1	1
Cohort2	1	1	1	1	26.7	F	1	85	0	1	0	0	1
Cohort2	1	2	0	1	49.5	F	1	275	2	0	0	0	1
Cohort2	1	1	1	1	22.4	F	1	105	1	1	1	1	1
Cohort2	1	1	1	1	38.7	M	1	267	2	1	0	1	1
Cohort2	1	1	1	1	40.6	M	1	71	0	0	1	1	0
Cohort2	1	1	1	1	22.3	F	1	481	2	0	0	1	0
Cohort2	1	1	1	1	28.2	F	1	350	2	1	0	1	1
Cohort2	1	1	1	1	40.9	F	1	182	1	0	1	1	0
Cohort3	1	1	1	1	P	P	1	32	0	0	1	1	2
Cohort3	1	1	1	1	P	P	1	124	1	0	1	1	0
Cohort3	1	1	1	1	P	P	1	18	0	0	1	1	0
Cohort3	1	1	1	1	P	P	1	42	0	0	0	1	0
Cohort3	1	2	0	1	P	P	1	107	1	0	0	0	0
Cohort3	1	1	1	1	P	P	1	63	0	0	1	1	0
Cohort3	1	1	1	1	P	P	1	43	0	1	0	1	0
Cohort3	1	2	0	1	P	P	1	274	2	0	0	0	2
Cohort3	1	1	1	1	P	P	1	159	1	0	0	0	0
Cohort3	1	1	1	1	P	P	1	107	1	99	1	1	1
Cohort3	1	1	1	1	P	P	1	240	2	0	1	1	0
Cohort3	1	1	1	1	P	P	1	32	0	99	1	1	1
Cohort3	1	1	1	1	P	P	1	90	0	0	1	1	1
Cohort3	1	1	1	1	P	P	1	72	0	0	1	1	0
Cohort3	1	1	1	1	P	P	1	42	0	99	1	1	1
Cohort3	1	1	1	1	P	P	1	300	2	99	0	0	0
Cohort3	1	1	1	1	P	P	1	106	1	1	0	0	1
Cohort3	1	1	1	1	P	P	1	44	0	99	0	1	1
Cohort3	1	3	0	0	P	P	1	14	0	0	0	0	2
Cohort3	1	2	0	1	P	P	1	156	1	0	0	0	0
Cohort3	1	1	1	1	P	P	1	65	0	1	0	0	1
Cohort3	1	3	0	0	P	P	1	91	0	1	0	0	0
Cohort3	1	1	1	1	P	P	1	112	1	1	0	0	1
Cohort3	1	1	1	1	P	P	1	99	0	0	0	1	0
Cohort3	1	1	1	1	P	P	1	164	1	1	0	0	2
Cohort3	1	3	0	0	P	P	1	45	0	1	0	0	2
Cohort3	1	3	0	0	P	P	1	39	0	1	0	0	1
Cohort3	1	1	1	1	P	P	1	12	0	1	1	1	1
Cohort3	1	3	0	0	P	P	1	128	1	99	0	0	1
Cohort3	1	1	1	1	P	P	1	27	0	0	0	1	0
Cohort3	1	2	0	1	P	P	1	145	1	1	0	0	2
Cohort3	1	1	1	1	P	P	1	4	0	0	1	1	1
Cohort3	1	1	1	1	P	P	1	81	0	1	0	0	2
Cohort3	1	1	1	1	P	P	1	53	0	99	0	1	0
Cohort3	1	1	1	1	P	P	1	20	0	0	1	1	0
Cohort3	1	1	1	1	P	P	1	21	0	1	1	1	1
Cohort3	1	1	1	1	P	P	1	67	0	0	0	1	1
Cohort3	1	2	0	1	P	P	1	36	0	99	0	0	2
Cohort3	1	1	1	1	P	P	1	0	0	99	1	1	2
Cohort3	1	1	1	1	P	P	1	100	0	0	1	1	0
Cohort3	1	3	0	0	P	P	1	255	2	0	0	0	0
Cohort3	1	3	0	0	P	P	1	54	0	1	0	0	1
Cohort3	1	2	0	1	P	P	1	16	0	1	0	0	2
Cohort3	1	2	0	1	P	P	1	111	1	1	0	0	1
Cohort3	1	1	1	1	P	P	1	236	2	0	0	0	0
Cohort3	1	3	0	0	P	P	1	12	0	1	0	0	0
Cohort3	1	1	1	1	P	P	1	109	1	0	0	0	0
Cohort3	1	2	0	1	P	P	1	265	2	0	0	0	1
Cohort3	1	1	1	1	P	P	1	103	1	99	0	1	1
Cohort3	1	1	1	1	P	P	1	22	0	0	0	1	0
Cohort3	1	2	0	1	P	P	1	90	0	1	0	0	2
Cohort3	1	3	0	0	P	P	1	124	1	1	0	0	1
Cohort3	1	1	1	1	P	P	1	333	2	0	0	0	1
Cohort3	1	1	1	1	P	P	1	29	0	1	1	1	2
Cohort3	1	1	1	1	P	P	1	15	0	0	1	1	0
Cohort3	1	1	1	1	P	P	1	111	1	0	0	0	0
Cohort3	1	1	1	1	P	P	1	72	0	0	0	1	1
Cohort3	1	3	0	0	P	P	1	15	0	1	0	0	1
Cohort3	1	3	0	0	P	P	1	134	1	99	0	0	0
Cohort3	1	1	1	1	P	P	1	113	1	1	0	1	2
Cohort3	1	3	0	0	P	P	1	161	1	1	0	0	2
Cohort3	1	1	1	1	P	P	1	31	0	0	0	0	0
Cohort3	1	1	1	1	P	P	1	291	2	0	0	1	1
Cohort3	1	1	1	1	P	P	1	15	0	1	1	1	2
Cohort3	1	1	1	1	P	P	1	290	2	0	0	0	0
Cohort3	1	2	0	1	P	P	1	184	1	0	1	1	1
Cohort3	1	1	1	1	P	P	1	152	1	0	1	0	2
Cohort3	1	3	0	0	P	P	1	33	0	1	0	0	2
Cohort3	1	1	1	1	P	P	1	35	0	0	0	0	0
Cohort3	1	1	1	1	P	P	1	25	0	1	1	1	1
Cohort3	1	3	0	0	P	P	1	10	0	1	0	1	1
Cohort3	1	1	1	1	P	P	1	134	1	0	0	1	0
Cohort3	1	2	0	1	P	P	1	96	0	0	0	0	1
Cohort3	1	1	1	1	P	P	1	50	0	1	0	1	1
Cohort3	1	1	1	1	P	P	1	40	0	0	1	1	0
Cohort3	1	1	1	1	P	P	1	5	0	1	1	1	2
Cohort3	1	3	0	0	P	P	1	3	0	1	0	0	2
Cohort3	1	1	1	1	P	P	1	39	0	0	0	1	1
Cohort3	1	3	0	0	P	P	1	111	1	1	0	0	1
Cohort3	1	2	0	1	P	P	1	34	0	99	0	0	0
Cohort3	1	2	0	1	P	P	1	263	2	0	0	0	1
Cohort3	1	1	1	1	P	P	1	153	1	99	0	0	1
Cohort3	1	3	0	0	P	P	1	131	1	1	0	0	2
Cohort3	1	1	1	1	P	P	1	101	1	1	0	1	1
Cohort3	1	1	1	1	P	P	1	70	0	1	0	1	1
Cohort3	1	1	1	1	P	P	1	274	2	0	0	1	0
Cohort3	1	1	1	1	P	P	1	251	2	0	0	0	0
Cohort3	1	3	0	0	P	P	1	280	2	0	0	0	1
Cohort3	1	1	1	1	P	P	1	64	0	0	0	1	0
Cohort3	1	1	1	1	P	P	1	9	0	1	0	1	2
Cohort3	1	1	1	1	P	P	1	183	1	0	0	1	0
Cohort3	1	1	1	1	P	P	1	85	0	0	0	0	0
Cohort3	1	1	1	1	P	P	1	140	1	0	0	0	0
Cohort3	1	1	1	1	P	P	1	124	1	0	1	1	0
Cohort3	1	1	1	1	P	P	1	30	0	0	1	1	0
Cohort3	1	1	1	1	P	P	1	20	0	0	1	1	1
Cohort3	1	1	1	1	P	P	1	209	2	0	0	0	0
Cohort3	1	2	0	1	P	P	1	85	0	1	0	0	1
Cohort3	1	2	0	1	P	P	1	119	1	0	0	1	1
Cohort3	1	1	1	1	P	P	1	4	0	0	0	1	0
Cohort3	1	3	0	0	P	P	1	73	0	1	0	0	2
Cohort3	1	2	0	1	P	P	1	93	0	1	0	1	2
Cohort3	1	1	1	1	P	P	1	22	0	1	0	1	1
Cohort3	1	1	1	1	P	P	1	35	0	1	1	1	2
Cohort3	1	1	1	1	P	P	1	222	2	0	0	0	0
Cohort3	1	1	1	1	P	P	1	72	0	0	0	1	1
Cohort3	1	1	1	1	P	P	1	56	0	1	1	1	0
Cohort3	1	1	1	1	P	P	1	27	0	1	0	0	1
Cohort3	1	1	1	1	P	P	1	22	0	99	1	1	2
Cohort3	1	1	1	1	P	P	1	87	0	0	1	1	0
Cohort3	1	1	1	1	P	P	1	2	0	1	0	1	2
Cohort3	1	1	1	1	P	P	1	198	1	0	0	1	0
Cohort3	1	3	0	0	P	P	1	14	0	1	0	0	2
Cohort3	1	3	0	0	P	P	1	136	1	1	0	0	0
Cohort3	1	1	1	1	P	P	1	4	0	1	1	1	2
Cohort3	1	1	1	1	P	P	1	101	1	0	0	1	0
Cohort3	1	3	0	0	P	P	1	4	0	1	0	0	2
Cohort3	1	3	0	0	P	P	1	250	2	0	0	0	2
Cohort3	1	1	1	1	P	P	1	18	0	1	0	1	1
Cohort3	1	1	1	1	P	P	1	145	1	0	0	0	0
Cohort3	1	1	1	1	P	P	1	53	0	1	0	1	2
Cohort3	1	3	0	0	P	P	1	6	0	1	0	0	2
Cohort3	1	1	1	1	P	P	1	52	0	1	0	0	0
Cohort3	1	1	1	1	P	P	1	41	0	99	0	0	2
Cohort3	1	1	1	1	P	P	1	270	2	0	0	1	0
Cohort3	1	1	1	1	P	P	1	24	0	0	0	1	0
Cohort3	1	1	1	1	P	P	1	26	0	1	0	1	1
Cohort3	1	1	1	1	P	P	1	1	0	0	1	1	0
Cohort3	1	1	1	1	P	P	1	78	0	1	1	1	2
Cohort3	1	1	1	1	P	P	1	18	0	0	1	1	0
Cohort3	1	1	1	1	P	P	1	38	0	1	1	1	2
Cohort3	1	1	1	1	P	P	1	37	0	1	0	1	1
Cohort3	1	2	0	1	P	P	1	155	1	0	1	1	0
Cohort3	1	1	1	1	P	P	1	8	0	1	1	1	2
Cohort3	1	3	0	0	P	P	1	154	1	0	0	0	0
Cohort3	1	1	1	1	P	P	1	103	1	0	1	1	1
Cohort3	1	1	1	1	P	P	1	47	0	0	0	1	0
Cohort3	1	1	1	1	P	P	1	105	1	0	0	1	0
Cohort3	1	1	1	1	P	P	1	22	0	1	0	0	0
Cohort3	1	1	1	1	P	P	1	3	0	0	1	1	2
Cohort3	1	1	1	1	P	P	1	3	0	99	0	1	2
Cohort3	1	1	1	1	P	P	1	21	0	1	0	1	2
Cohort3	1	1	1	1	P	P	1	16	0	0	1	1	1
Cohort3	1	2	0	1	P	P	1	38	0	0	0	1	1
Cohort3	1	1	1	1	P	P	1	23	0	0	0	1	1
Cohort3	1	1	1	1	P	P	1	54	0	1	0	0	2
Cohort3	1	1	1	1	P	P	1	70	0	0	1	1	0
Cohort3	1	3	0	0	P	P	1	47	0	1	0	0	9
Cohort3	1	1	1	1	P	P	1	111	1	1	0	1	1
Cohort3	1	1	1	1	P	P	1	68	0	1	0	1	2
Cohort3	1	1	1	1	P	P	1	78	0	0	0	1	0
Cohort3	1	2	0	1	P	P	1	237	2	0	0	1	0
Cohort3	1	1	1	1	P	P	1	286	2	0	1	1	0
Cohort3	1	1	1	1	P	P	1	138	1	0	0	1	0
Cohort3	1	1	1	1	P	P	1	170	1	0	0	0	0
Cohort3	1	1	1	1	P	P	1	55	0	0	0	0	0
Cohort3	1	1	1	1	P	P	1	95	0	0	1	1	1
Cohort3	1	3	0	0	P	P	1	164	1	0	0	0	0
Cohort3	1	1	1	1	P	P	1	14	0	0	1	1	0
Cohort3	1	1	1	1	P	P	1	35	0	1	1	1	2
Cohort3	1	1	1	1	P	P	1	90	0	1	1	1	1
Cohort3	1	1	1	1	P	P	1	115	1	0	0	0	0
Cohort3	1	3	0	0	P	P	1	160	1	1	0	0	0
Cohort3	1	2	0	1	P	P	1	169	1	0	1	1	0
Cohort3	1	1	1	1	P	P	1	161	1	1	0	1	1
Cohort3	1	1	1	1	P	P	1	34	0	0	1	1	0
Cohort3	1	1	1	1	P	P	1	99	0	0	0	1	1
Cohort3	1	1	1	1	P	P	1	4	0	1	1	1	1
Cohort3	1	2	0	1	P	P	1	177	1	1	1	1	2
Cohort3	1	1	1	1	P	P	1	67	0	1	0	1	1
Cohort3	1	1	1	1	P	P	1	137	1	1	0	1	0
Cohort3	1	1	1	1	P	P	1	27	0	1	1	1	1
Cohort3	1	1	1	1	P	P	1	29	0	1	0	1	2
Cohort3	1	1	1	1	P	P	1	347	2	0	0	1	0
Cohort3	1	2	0	1	P	P	1	343	2	0	0	0	0
Cohort3	1	1	1	1	P	P	1	70	0	1	1	0	2
Cohort3	1	1	1	1	P	P	1	46	0	0	1	1	0
Cohort3	1	1	1	1	P	P	1	111	1	0	1	1	0
Cohort3	1	1	1	1	P	P	1	28	0	1	1	1	1
Cohort3	1	1	1	1	P	P	1	105	1	1	0	1	1
Cohort3	1	1	1	1	P	P	1	186	1	0	0	0	1
Cohort3	1	2	0	1	P	P	1	20	0	0	0	0	1
Cohort3	1	1	1	1	P	P	1	21	0	0	0	0	1
Cohort3	1	1	1	1	P	P	1	4	0	0	1	1	0
Cohort3	1	2	0	1	P	P	1	97	0	1	0	0	2
Cohort3	1	1	1	1	P	P	1	87	0	0	1	1	0
Cohort3	1	2	0	1	P	P	1	44	0	0	1	0	2
Cohort3	1	1	1	1	P	P	1	162	1	0	0	0	0
Cohort3	1	1	1	1	P	P	1	66	0	0	1	1	0
Cohort3	1	1	1	1	P	P	1	226	2	1	0	1	1
Cohort3	1	1	1	1	P	P	1	26	0	0	1	1	1
Cohort3	1	1	1	1	P	P	1	84	0	1	0	1	1
Cohort3	1	1	1	1	P	P	1	115	1	1	0	0	2
Cohort3	1	1	1	1	P	P	1	104	1	1	0	1	1
Cohort3	1	1	1	1	P	P	1	73	0	1	0	0	1
Cohort3	1	1	1	1	P	P	1	23	0	0	1	1	0
Cohort3	1	1	1	1	P	P	1	6	0	0	0	1	0
Cohort3	1	1	1	1	P	P	1	45	0	0	1	1	0
Cohort3	1	1	1	1	P	P	1	108	1	1	0	1	1
Cohort3	1	1	1	1	P	P	1	95	0	0	0	1	0
Cohort3	1	2	0	1	P	P	1	333	2	1	0	0	0
Cohort3	1	1	1	1	P	P	1	32	0	1	0	0	2
Cohort3	1	1	1	1	P	P	1	1	0	0	1	1	1
Cohort3	1	1	1	1	P	P	1	44	0	0	1	1	1
Cohort3	1	1	1	1	P	P	1	20	0	1	0	1	1
Cohort3	1	1	1	1	P	P	1	119	1	0	0	0	0
Cohort3	1	1	1	1	P	P	1	138	1	0	0	1	0
Cohort3	1	3	0	0	P	P	1	108	1	1	0	0	2
Cohort3	1	3	0	0	P	P	1	74	0	1	0	0	0
Cohort3	1	1	1	1	P	P	1	66	0	0	1	1	0
Cohort3	1	1	1	1	P	P	1	30	0	0	1	1	0
Cohort3	1	1	1	1	P	P	1	49	0	0	1	1	0
Cohort3	1	3	0	0	P	P	1	195	1	1	0	0	1
Cohort3	1	1	1	1	P	P	1	184	1	0	0	0	1
Cohort3	1	3	0	0	P	P	1	233	2	1	0	0	0
Cohort3	1	1	1	1	P	P	1	14	0	0	1	1	2
Cohort3	1	1	1	1	P	P	1	104	1	0	0	1	1
Cohort3	1	1	1	1	P	P	1	10	0	0	1	1	0
Cohort3	1	2	0	1	P	P	1	89	0	0	0	0	0
Cohort3	1	2	0	1	P	P	1	81	0	0	0	1	0
Cohort3	1	1	1	1	P	P	1	200	1	0	0	1	0
Cohort3	1	1	1	1	P	P	1	136	1	0	1	1	0
Cohort3	1	1	1	1	P	P	1	9	0	1	1	1	2
Cohort3	1	1	1	1	P	P	1	3	0	0	0	1	1
Cohort3	1	1	1	1	P	P	1	83	0	1	0	0	1
Cohort3	1	2	0	1	P	P	1	69	0	0	0	0	1
Cohort3	1	2	0	1	P	P	1	187	1	1	0	0	2
Cohort3	1	1	1	1	P	P	1	32	0	0	0	1	0
Cohort3	1	1	1	1	P	P	1	1	0	0	1	1	2
Cohort3	1	1	1	1	P	P	1	18	0	0	1	1	0
Cohort3	1	1	1	1	P	P	1	39	0	0	1	1	0
Cohort3	1	3	0	0	P	P	1	38	0	0	0	0	1
Cohort3	1	1	1	1	P	P	1	56	0	0	0	1	0
Cohort3	1	1	1	1	P	P	1	155	1	0	0	1	0
Cohort3	1	1	1	1	P	P	1	2	0	0	1	1	1
Cohort3	1	1	1	1	P	P	1	77	0	0	1	1	0
Cohort3	1	1	1	1	P	P	1	9	0	0	1	1	2
Cohort3	1	1	1	1	P	P	1	39	0	1	0	1	1
Cohort3	1	1	1	1	P	P	1	122	1	0	0	1	0
Cohort3	1	1	1	1	P	P	1	47	0	0	1	1	0
Cohort3	1	1	1	1	P	P	1	46	0	0	0	0	0
Cohort3	1	1	1	1	P	P	1	26	0	0	1	1	0
Cohort3	1	2	0	1	P	P	1	34	0	1	0	0	0
Cohort3	1	1	1	1	P	P	1	98	0	0	1	1	0
Cohort3	1	1	1	1	P	P	1	66	0	1	1	1	1
Cohort3	1	1	1	1	P	P	1	6	0	0	1	1	2
Cohort3	1	1	1	1	P	P	1	131	1	1	1	1	2
Cohort3	1	1	1	1	P	P	1	15	0	0	1	1	1
Cohort3	1	1	1	1	P	P	1	334	2	1	0	0	0
Cohort3	1	1	1	1	P	P	1	135	1	0	0	1	0
Cohort3	1	1	1	1	P	P	1	65	0	0	0	1	0
Cohort3	1	1	1	1	P	P	1	6	0	0	1	1	1
Cohort3	1	1	1	1	P	P	1	229	2	1	0	0	1
Cohort3	1	1	1	1	P	P	1	41	0	1	1	1	2
Cohort3	1	1	1	1	P	P	1	276	2	1	0	1	1
Cohort3	1	1	1	1	P	P	1	8	0	1	1	1	0
Cohort3	1	1	1	1	P	P	1	9	0	1	1	1	1
Cohort3	1	1	1	1	P	P	1	225	2	0	0	0	2
Cohort3	1	1	1	1	P	P	1	189	1	0	0	0	1
Cohort3	1	1	1	1	P	P	1	4	0	1	1	1	2
Cohort3	1	1	1	1	P	P	1	34	0	0	0	1	1
Cohort3	1	1	1	1	P	P	1	3	0	0	1	1	1
Cohort3	1	1	1	1	P	P	1	3	0	0	1	1	0
Cohort3	1	1	1	1	P	P	1	227	2	0	1	0	1
Cohort3	1	1	1	1	P	P	1	88	0	1	0	1	2
Cohort3	1	1	1	1	P	P	1	9	0	1	0	1	2
Cohort3	1	1	1	1	P	P	1	248	2	1	0	1	1
Cohort3	1	1	1	1	P	P	1	125	1	1	0	0	1
Cohort3	1	1	1	1	P	P	1	68	0	0	1	1	0
Cohort3	1	1	1	1	P	P	1	28	0	0	1	1	0
Cohort3	1	2	0	1	P	P	1	133	1	1	0	0	2
Cohort3	1	1	1	1	P	P	1	77	0	1	0	0	1
Cohort3	1	1	1	1	P	P	1	170	1	1	0	1	0
Cohort3	1	1	1	1	P	P	1	274	2	0	0	1	0
Cohort3	1	1	1	1	P	P	1	105	1	1	1	1	1
Cohort3	1	1	1	1	P	P	1	86	0	1	1	1	2
Cohort3	1	2	0	1	P	P	1	104	1	0	1	0	0
Cohort3	1	3	0	0	P	P	1	70	0	1	0	0	0
Cohort3	1	1	1	1	P	P	1	182	1	1	1	1	1
Cohort3	1	1	1	1	P	P	1	17	0	0	1	1	0
Cohort3	1	1	1	1	P	P	1	24	0	1	1	1	0
Cohort3	1	1	1	1	P	P	1	43	0	1	0	1	2
Cohort3	1	1	1	1	P	P	1	167	1	0	0	0	0
Cohort3	1	1	1	1	P	P	1	7	0	0	1	1	2
Cohort3	1	1	1	1	P	P	1	50	0	0	1	1	0
Cohort3	1	1	1	1	P	P	1	14	0	0	1	1	2
Cohort3	1	1	1	1	P	P	1	7	0	1	1	1	0
Cohort3	1	1	1	1	P	P	1	141	1	1	1	1	0
Cohort3	1	1	1	1	P	P	1	29	0	0	1	1	0
Cohort3	1	1	1	1	P	P	1	12	0	1	1	1	0
Cohort3	1	1	1	1	P	P	1	50	0	0	0	1	0
Cohort3	1	1	1	1	P	P	1	63	0	0	1	1	0
Cohort3	1	1	1	1	P	P	1	5	0	1	1	1	1
Cohort3	1	1	1	1	P	P	1	55	0	1	0	1	2
Cohort3	1	1	1	1	P	P	1	293	2	0	0	0	0
Cohort3	1	1	1	1	P	P	1	62	0	1	0	0	0
Cohort3	1	1	1	1	P	P	1	29	0	0	1	1	2
Cohort3	1	1	1	1	P	P	1	24	0	0	1	1	0
Cohort3	1	1	1	1	P	P	1	127	1	0	1	1	0
Cohort3	1	1	1	1	P	P	1	78	0	0	0	1	0
Cohort3	1	1	1	1	P	P	1	3	0	1	1	1	2
Cohort3	1	1	1	1	P	P	1	8	0	0	1	1	2
Cohort3	1	1	1	1	P	P	1	8	0	0	1	1	0
Cohort3	1	1	1	1	P	P	1	317	2	1	0	0	2
Cohort3	1	1	1	1	P	P	1	11	0	0	1	1	0
Cohort3	1	1	1	1	P	P	1	120	1	1	0	0	1
Cohort3	1	2	0	1	P	P	1	97	0	1	0	0	2
Cohort3	1	2	0	1	P	P	1	17	0	0	0	0	2
Cohort3	1	1	1	1	P	P	1	19	0	0	1	1	0
Cohort3	1	2	0	1	P	P	1	221	2	1	1	0	1
Cohort3	1	2	0	1	P	P	1	53	0	0	0	0	1
Cohort3	1	1	1	1	P	P	1	59	0	1	1	1	2
Cohort3	1	1	1	1	P	P	1	112	1	0	1	1	0
Cohort3	1	1	1	1	P	P	1	9	0	1	1	1	1
Cohort3	1	1	1	1	P	P	1	122	1	0	1	1	1
Cohort3	1	1	1	1	P	P	1	158	1	1	0	0	1
Cohort3	1	1	1	1	P	P	1	121	1	1	0	1	1
Cohort3	1	1	1	1	P	P	1	35	0	1	0	1	1
Cohort3	1	1	1	1	P	P	1	2	0	1	1	1	2
Cohort3	1	1	1	1	P	P	1	69	0	1	0	0	1
Cohort3	1	1	1	1	P	P	1	109	1	1	1	1	2
Cohort3	1	1	1	1	P	P	1	56	0	0	0	1	0
Cohort3	1	1	1	1	P	P	1	2	0	0	1	1	1
Cohort3	1	1	1	1	P	P	1	107	1	1	0	0	1
Cohort3	1	1	1	1	P	P	1	78	0	0	0	0	1
Cohort3	1	1	1	1	P	P	1	40	0	1	1	1	2
Cohort3	1	1	1	1	P	P	1	168	1	0	0	0	0
Cohort3	1	1	1	1	P	P	1	104	1	1	0	1	2
Cohort3	1	1	1	1	P	P	1	332	2	1	0	1	1
Cohort3	1	1	1	1	P	P	1	49	0	0	0	1	2
Cohort3	1	1	1	1	P	P	1	32	0	0	0	1	0
Cohort3	1	1	1	1	P	P	1	0	0	1	1	1	2
Cohort3	1	1	1	1	P	P	1	111	1	1	1	1	1
Cohort3	1	1	1	1	P	P	1	8	0	1	0	1	1
Cohort3	1	1	1	1	P	P	1	284	2	0	0	0	1
Cohort3	1	1	1	1	P	P	1	23	0	0	1	1	2
Cohort3	1	1	1	1	P	P	1	57	0	1	1	1	1
Cohort3	1	2	0	1	P	P	1	277	2	0	0	0	0
Cohort3	1	1	1	1	P	P	1	120	1	1	0	1	0
Cohort3	1	1	1	1	P	P	1	23	0	0	1	1	0
Cohort3	1	1	1	1	P	P	1	82	0	1	0	0	2
Cohort3	1	3	0	0	P	P	1	3	0	0	0	0	1
Cohort3	1	1	1	1	P	P	1	350	2	1	1	1	1
Cohort3	1	1	1	1	P	P	1	321	2	0	0	1	0
Cohort3	1	1	1	1	P	P	1	18	0	1	0	1	2
Cohort3	1	1	1	1	P	P	1	18	0	1	0	1	0
Cohort3	1	1	1	1	P	P	1	59	0	1	1	1	2
Cohort3	1	1	1	1	P	P	1	60	0	0	1	1	0
Cohort3	1	1	1	1	P	P	1	8	0	1	1	1	2
Cohort3	1	1	1	1	P	P	1	252	2	0	1	1	0
Cohort3	1	1	1	1	P	P	1	66	0	0	0	0	0
Cohort3	1	1	1	1	P	P	1	112	1	0	0	1	1
Cohort3	1	1	1	1	P	P	1	122	1	1	0	1	1
Cohort3	1	2	0	1	P	P	1	59	0	0	0	0	1
Cohort3	1	1	1	1	P	P	1	155	1	0	1	1	0
Cohort3	1	1	1	1	P	P	1	62	0	0	1	1	1
Cohort3	1	1	1	1	P	P	1	31	0	0	0	1	2
Cohort3	1	1	1	1	P	P	1	179	1	0	0	1	1
Cohort3	1	1	1	1	P	P	1	55	0	1	1	1	1
Cohort3	1	1	1	1	P	P	1	31	0	1	1	1	2
Cohort3	1	1	1	1	P	P	1	70	0	0	0	1	1
Cohort3	1	1	1	1	P	P	1	95	0	0	1	1	0
Cohort3	1	1	1	1	P	P	1	3	0	1	1	1	2
Cohort3	1	1	1	1	P	P	1	37	0	0	0	1	0
Cohort3	1	1	1	1	P	P	1	130	1	0	0	1	9
Cohort3	1	1	1	1	P	P	1	107	1	1	0	1	9
Cohort3	1	1	1	1	P	P	1	176	1	1	1	1	0
Cohort3	1	1	1	1	P	P	1	160	1	1	0	0	2
Cohort3	1	1	1	1	P	P	1	56	0	0	0	1	0
Cohort3	1	3	0	0	P	P	1	28	0	1	0	0	9
Cohort3	1	1	1	1	P	P	1	32	0	1	0	0	1
Cohort3	1	1	1	1	P	P	1	55	0	0	0	1	2
Cohort3	1	1	1	1	P	P	1	84	0	0	0	0	2
Cohort3	1	1	1	1	P	P	1	42	0	0	0	1	1
Cohort3	1	1	1	1	P	P	1	31	0	0	1	1	0
Cohort3	1	1	1	1	P	P	1	85	0	1	0	1	2
Cohort3	1	1	1	1	P	P	1	24	0	0	0	1	0
Cohort3	1	1	1	1	P	P	1	67	0	0	0	1	1
Cohort3	1	1	1	1	P	P	1	156	1	0	0	1	1
Cohort3	1	2	0	1	P	P	1	72	0	0	0	0	1
Cohort3	1	1	1	1	P	P	1	5	0	1	0	1	2
Cohort3	1	1	1	1	P	P	1	18	0	0	0	1	2
Cohort3	1	1	1	1	P	P	1	225	2	1	0	0	1
Cohort3	1	2	0	1	P	P	1	34	0	1	0	0	2
Cohort3	1	1	1	1	P	P	1	68	0	0	1	1	0
Cohort3	1	1	1	1	P	P	1	33	0	1	0	1	1
Cohort3	1	1	1	1	P	P	1	31	0	0	0	1	1
Cohort3	1	1	1	1	P	P	1	52	0	1	0	0	1
Cohort3	1	1	1	1	P	P	1	17	0	1	1	1	0
Cohort3	1	1	1	1	P	P	1	2	0	1	1	1	2
Cohort3	1	1	1	1	P	P	1	0	0	1	1	1	1
Cohort3	1	1	1	1	P	P	1	9	0	1	1	1	2
Cohort3	1	1	1	1	P	P	1	6	0	1	1	1	2
Cohort3	1	1	1	1	P	P	1	48	0	0	0	0	0
Cohort3	1	1	1	1	P	P	1	133	1	0	0	0	0
Cohort3	1	2	0	1	P	P	1	189	1	0	0	0	2
Cohort3	1	3	0	0	P	P	1	38	0	1	0	0	1
Cohort3	1	1	1	1	P	P	1	237	2	0	1	1	0
Cohort3	1	1	1	1	P	P	1	121	1	1	0	1	0
Cohort3	1	1	1	1	P	P	1	6	0	0	1	1	1
Cohort3	1	2	0	1	P	P	1	52	0	1	0	0	2
Cohort3	1	2	0	1	P	P	1	145	1	1	1	0	2
Cohort3	1	2	0	1	P	P	1	220	2	1	0	0	1
Cohort3	1	1	1	1	P	P	1	41	0	1	1	1	2
Cohort3	1	1	1	1	P	P	1	106	1	1	0	1	1
Cohort3	1	1	1	1	P	P	1	18	0	1	1	1	2
Cohort3	1	1	1	1	P	P	1	44	0	1	0	1	2
Cohort3	1	1	1	1	P	P	1	242	2	0	0	1	0
Cohort3	1	1	1	1	P	P	1	15	0	1	0	1	0
Cohort3	1	1	1	1	P	P	1	22	0	1	0	1	1
Cohort3	1	1	1	1	P	P	1	11	0	0	0	1	0
Cohort3	1	1	1	1	P	P	1	43	0	1	1	1	2
Cohort3	1	1	1	1	P	P	1	58	0	1	0	1	2
Cohort3	1	1	1	1	P	P	1	249	2	0	0	1	1
Cohort3	1	1	1	1	P	P	1	67	0	0	1	1	0
Cohort3	1	1	1	1	P	P	1	11	0	1	1	1	1
Cohort3	1	1	1	1	P	P	1	96	0	1	0	1	1
Cohort3	1	1	1	1	P	P	1	18	0	1	1	1	2
Cohort3	1	1	1	1	P	P	1	22	0	0	0	1	0
Cohort3	1	2	0	1	P	P	1	92	0	0	0	0	1
Cohort3	1	1	1	1	P	P	1	4	0	0	1	1	0
Cohort3	1	1	1	1	P	P	1	45	0	1	0	1	1
Cohort3	1	1	1	1	P	P	1	51	0	0	0	1	1
Cohort3	1	1	1	1	P	P	1	32	0	1	0	1	1
Cohort3	1	1	1	1	P	P	1	119	1	0	1	1	0
Cohort3	1	1	1	1	P	P	1	4	0	0	0	1	1
Cohort3	1	1	1	1	P	P	1	12	0	0	1	1	0
Cohort3	1	1	1	1	P	P	1	23	0	1	1	1	1
Cohort3	1	1	1	1	P	P	1	7	0	0	0	0	1
Cohort3	1	1	1	1	P	P	1	6	0	1	1	1	1
Cohort3	1	1	1	1	P	P	1	31	0	0	0	1	1
Cohort3	1	1	1	1	P	P	1	23	0	0	1	1	0
Cohort3	1	1	1	1	P	P	1	16	0	0	1	1	0
Cohort3	1	2	0	1	P	P	1	282	2	1	1	0	1
Cohort3	1	3	0	0	P	P	1	7	0	1	0	0	2
Cohort3	1	2	0	1	P	P	1	187	1	1	0	0	1
Cohort3	1	1	1	1	P	P	1	8	0	0	1	1	0
Cohort3	1	3	0	0	P	P	1	307	2	0	0	0	0
Cohort3	1	1	1	1	P	P	1	33	0	99	1	1	2
Cohort3	1	1	1	1	P	P	1	105	1	1	0	0	0
Cohort3	1	1	1	1	P	P	1	51	0	0	0	1	1
Cohort3	1	1	1	1	P	P	1	323	2	1	0	1	1
Cohort3	1	1	1	1	P	P	1	13	0	0	0	1	9
Cohort3	1	1	1	1	P	P	1	243	2	0	0	1	1
Cohort3	1	1	1	1	P	P	1	4	0	1	1	1	1
Cohort3	1	2	0	1	P	P	1	48	0	1	0	0	1
Cohort3	1	1	1	1	P	P	1	92	0	0	1	1	0
Cohort3	1	2	0	1	P	P	1	260	2	1	0	0	1
Cohort3	1	2	0	1	P	P	1	100	0	1	1	0	2
Cohort3	1	1	1	1	P	P	1	24	0	1	1	1	1
Cohort3	1	3	0	0	P	P	1	86	0	0	0	0	1
Cohort3	1	1	1	1	P	P	1	62	0	1	0	1	2
Cohort3	1	1	1	1	P	P	1	29	0	1	1	1	1
Cohort3	1	1	1	1	P	P	1	16	0	0	1	1	0
Cohort3	1	1	1	1	P	P	1	17	0	0	0	1	0
Cohort3	1	1	1	1	P	P	1	19	0	0	1	1	0
Cohort3	1	1	1	1	P	P	1	143	1	1	0	0	2
Cohort3	1	1	1	1	P	P	1	29	0	1	1	1	0
Cohort3	1	1	1	1	P	P	1	34	0	1	0	0	1
Cohort3	1	1	1	1	P	P	1	6	0	0	1	1	0
Cohort3	1	1	1	1	P	P	1	162	1	1	0	0	2
Cohort3	1	1	1	1	P	P	1	80	0	0	1	1	2
Cohort3	1	1	1	1	P	P	1	5	0	1	1	1	1
Cohort3	1	1	1	1	P	P	1	23	0	1	0	1	2
Cohort3	1	1	1	1	P	P	1	2	0	1	1	1	1
Cohort3	1	1	1	1	P	P	1	57	0	0	1	1	2
Cohort3	1	1	1	1	P	P	1	330	2	0	0	0	0
Cohort3	1	3	0	0	P	P	1	44	0	1	0	1	2
Cohort3	1	1	1	1	P	P	1	59	0	0	1	1	0
Cohort3	1	1	1	1	P	P	1	219	2	1	0	1	0
Cohort3	1	1	1	1	P	P	1	2	0	0	0	1	0
Cohort3	1	1	1	1	P	P	1	15	0	1	1	1	2
Cohort3	1	1	1	1	P	P	1	57	0	0	1	1	0
Cohort3	1	1	1	1	P	P	1	21	0	1	1	1	2
Cohort3	1	1	1	1	P	P	1	36	0	0	0	1	2
Cohort3	1	1	1	1	P	P	1	30	0	1	1	1	2
Cohort3	1	1	1	1	P	P	1	110	1	0	0	1	0
Cohort3	1	1	1	1	P	P	1	249	2	1	0	1	1
Cohort3	1	1	1	1	P	P	1	33	0	0	1	1	0
Cohort3	1	1	1	1	P	P	1	150	1	0	1	1	2
Cohort3	1	1	1	1	P	P	1	70	0	1	0	1	0
Cohort3	1	1	1	1	P	P	1	146	1	1	1	1	1
Cohort3	1	1	1	1	P	P	1	24	0	0	0	0	2
Cohort3	1	1	1	1	P	P	1	8	0	0	1	1	0
Cohort3	1	1	1	1	P	P	1	60	0	0	1	1	0
Cohort3	1	1	1	1	P	P	1	321	2	1	0	0	1
Cohort3	1	1	1	1	P	P	1	68	0	0	0	1	0
Cohort3	1	1	1	1	P	P	1	149	1	1	0	1	1
Cohort3	1	1	1	1	P	P	1	7	0	1	1	1	2
Cohort3	1	1	1	1	P	P	1	66	0	1	1	1	0
Cohort3	1	1	1	1	P	P	1	36	0	1	1	1	1
Cohort3	1	1	1	1	P	P	1	1	0	1	0	1	1
Cohort3	1	1	1	1	P	P	1	13	0	0	1	1	0
Cohort3	1	1	1	1	P	P	1	6	0	0	1	1	0
Cohort3	1	1	1	1	P	P	1	48	0	0	0	1	2
Cohort3	1	1	1	1	P	P	1	76	0	0	0	1	1
Cohort3	1	1	1	1	P	P	1	155	1	0	0	1	0
Cohort3	1	1	1	1	P	P	1	281	2	1	0	0	1
Cohort3	1	3	0	0	P	P	1	11	0	0	0	0	0
Cohort3	1	1	1	1	P	P	1	8	0	0	1	1	1
Cohort3	1	1	1	1	P	P	1	70	0	0	1	1	0
Cohort3	1	1	1	1	P	P	1	135	1	0	0	1	1
Cohort3	1	1	1	1	P	P	1	61	0	0	0	1	1
Cohort3	1	1	1	1	P	P	1	175	1	1	1	1	1
Cohort3	1	1	1	1	P	P	1	6	0	0	1	1	1
Cohort3	1	1	1	1	P	P	1	149	1	0	0	0	0
Cohort3	1	1	1	1	P	P	1	53	0	0	0	1	1
Cohort3	1	1	1	1	P	P	1	203	2	1	0	0	1
Cohort5	0	3	0	0	32	F	1	149	1	0	0	0	0
Cohort5	0	1	1	1	36	M	1	141	1	0	0	1	0
Cohort5	0	3	0	0	30	M	1	25	0	0	1	1	0
Cohort5	0	3	0	0	43	F	1	382	2	0	0	0	0
Cohort5	0	3	0	0	40	F	1	339	2	0	0	0	0
Cohort5	0	3	0	0	24	M	1	1374	2	0	0	0	0
Cohort5	0	3	0	0	30	F	1	565	2	0	0	0	0
Cohort5	0	3	0	0	29	F	1	1304	2	0	0	0	0
Cohort5	0	3	0	0	31	F	1	474	2	0	0	0	0
Cohort5	0	3	0	0	45	F	1	659	2	0	0	0	0
Cohort5	0	3	0	0	31	F	1	544	2	0	0	0	0
Cohort5	0	3	0	0	28	F	1	215	2	0	0	0	0
Cohort5	0	3	0	0	43	F	1	389	2	0	0	0	0
Cohort5	0	3	0	0	46	F	1	381	2	0	0	0	0
Cohort5	0	3	0	0	63	F	1	107	1	1	0	0	0
Cohort5	0	3	0	0	54	M	1	23	0	0	0	0	0
Cohort5	0	3	0	0	48	F	1	548	2	0	0	0	0
Cohort5	0	3	0	0	45	M	1	175	1	0	0	0	0
Cohort5	0	3	0	0	42	F	1	403	2	0	0	0	0
Cohort5	0	3	0	0	45	M	1	236	2	0	0	0	0
Cohort5	0	3	0	0	30	F	1	452	2	0	0	0	0
Cohort5	0	3	0	0	27	F	1	282	2	0	0	0	0
Cohort5	0	3	0	0	29	F	1	152	1	0	0	0	0
Cohort5	0	3	0	0	50	F	1	706	2	0	0	0	0
Cohort5	0	3	0	0	45	F	1	1125	2	0	0	0	0
Cohort5	0	3	0	0	41	F	1	124	1	1	0	0	0
Cohort5	0	3	0	0	35	M	1	176	1	0	0	0	0
Cohort5	0	3	0	0	42	F	1	752	2	0	0	0	0
Cohort5	0	3	0	0	49	F	1	695	2	0	0	0	0
Cohort5	0	3	0	0	35	F	1	671	2	0	0	0	0
Cohort5	0	3	0	0	30	F	1	145	1	0	0	0	0
Cohort5	0	3	0	0	39	M	1	465	2	0	0	0	0
Cohort5	0	3	0	0	57	M	1	26	0	0	0	0	0
Cohort5	0	3	0	0	40	F	1	130	1	0	0	0	0
Cohort5	0	3	0	0	44	F	1	617	2	0	0	0	0
Cohort5	0	2	0	1	34	F	1	176	1	0	0	0	0
Cohort5	0	3	0	0	34	M	1	144	1	0	0	0	0
Cohort5	0	3	0	0	35	F	1	112	1	0	0	0	0
Cohort5	0	3	0	0	40	F	1	728	2	0	0	0	0
Cohort5	0	3	0	0	36	F	1	712	2	0	0	0	0
Cohort5	0	3	0	0	43	F	1	151	1	0	0	0	0
Cohort5	0	3	0	0	23	F	1	500	2	0	0	0	0
Cohort5	0	3	0	0	52	F	1	184	1	0	0	0	0
Cohort5	0	3	0	0	46	M	1	573	2	0	0	0	0
Cohort5	0	3	0	0	42	F	1	479	2	0	0	0	0
Cohort5	0	3	0	0	51	M	1	148	1	0	0	0	0
Cohort5	0	3	0	0	52	F	1	420	2	0	0	0	0
Cohort5	0	3	0	0	58	F	1	784	2	0	0	0	0
Cohort5	0	3	0	0	63	M	1	147	1	0	0	0	0
Cohort5	0	1	1	1	52	M	1	370	2	0	0	1	0
Cohort5	0	3	0	0	25	M	1	230	2	0	0	0	0
Cohort5	0	3	0	0	60	F	1	110	1	0	0	0	0
Cohort5	0	3	0	0	40	F	1	411	2	0	0	0	0
Cohort5	0	3	0	0	34	F	1	401	2	0	0	0	0
Cohort5	0	3	0	0	40	F	1	472	2	0	0	0	0
Cohort5	0	3	0	0	42	M	1	701	2	0	0	0	0
Cohort5	0	1	1	1	53	F	1	134	1	0	0	0	0
Cohort5	0	2	0	1	39	F	1	466	2	0	0	0	0
Cohort5	0	3	0	0	50	F	1	358	2	0	0	0	0
Cohort5	0	3	0	0	57	F	1	511	2	0	0	0	0
Cohort5	0	3	0	0	34	M	1	88	0	0	0	0	0
Cohort5	0	3	0	0	40	F	1	352	2	1	0	0	0
Cohort5	0	3	0	0	54	F	1	1230	2	0	0	0	0
Cohort5	0	3	0	0	27	F	1	427	2	0	0	0	0
Cohort5	0	3	0	0	40	F	1	346	2	0	0	0	0
Cohort5	0	3	0	0	60	M	1	7	0	0	0	0	0
Cohort5	0	3	0	0	42	F	1	255	2	0	0	0	0
Cohort5	0	3	0	0	35	F	1	980	2	0	0	0	0
Cohort5	0	3	0	0	28	F	1	NA	99	0	0	0	0
Cohort5	0	3	0	0	33	M	1	294	2	0	0	0	0
Cohort5	0	3	0	0	27	F	1	577	2	0	0	0	0
Cohort5	0	3	0	0	41	F	1	133	1	0	0	0	0
Cohort5	0	3	0	0	37	M	1	262	2	0	0	0	0
Cohort5	0	3	0	0	35	F	1	38	0	0	0	1	0
Cohort5	0	3	0	0	35	F	1	1	0	0	0	0	0
Cohort5	0	3	0	0	27	F	1	362	2	0	0	0	0
Cohort5	0	3	0	0	52	M	1	290	2	0	0	0	0
Cohort5	0	3	0	0	50	M	1	100	0	0	0	0	0
Cohort5	0	3	0	0	62	F	1	629	2	0	0	0	0
Cohort5	0	2	0	1	41	F	1	804	2	0	0	0	0
Cohort5	0	3	0	0	39	F	1	27	0	0	0	0	0
Cohort5	0	3	0	0	65	M	1	57	0	0	0	0	0
Cohort5	0	3	0	0	36	F	1	140	1	0	0	0	0
Cohort5	0	3	0	0	38	F	1	330	2	0	0	0	0
Cohort5	0	3	0	0	40	F	1	281	2	0	0	0	0
Cohort5	0	3	0	0	46	F	1	107	1	0	0	0	0
Cohort5	0	3	0	0	53	F	1	244	2	0	0	0	0
Cohort5	0	3	0	0	54	F	1	1333	2	0	0	0	0
Cohort5	0	3	0	0	51	M	1	3	0	0	1	1	0
Cohort5	0	2	0	1	36	F	1	179	1	0	0	0	0
Cohort5	0	3	0	0	39	F	1	96	0	1	0	0	0
Cohort5	0	3	0	0	55	F	1	382	2	0	0	0	0
Cohort5	0	3	0	0	42	F	1	560	2	0	0	0	0
Cohort5	0	3	0	0	35	M	1	307	2	0	0	0	0
Cohort5	0	3	0	0	47	M	1	1249	2	0	0	0	0
Cohort5	0	3	0	0	39	F	1	506	2	0	0	0	0
Cohort5	0	3	0	0	28	F	1	78	0	0	0	0	0
Cohort5	0	3	0	0	43	F	1	663	2	0	0	0	0
Cohort5	0	3	0	0	33	F	1	581	2	0	0	0	0
Cohort5	0	3	0	0	43	F	1	NA	99	0	0	1	0
Cohort5	0	3	0	0	31	M	1	424	2	0	0	0	0
Cohort5	0	1	1	1	45	F	1	128	1	0	0	1	0
Cohort5	0	3	0	0	28	F	1	259	2	0	0	0	0
Cohort5	0	3	0	0	46	F	1	298	2	0	0	0	0
Cohort5	0	3	0	0	40	M	1	136	1	0	0	0	0
Cohort5	0	3	0	0	35	F	1	393	2	0	0	0	0
Cohort5	0	3	0	0	60	F	1	20	0	0	1	0	0
Cohort5	0	3	0	0	54	M	1	726	2	0	0	0	0
Cohort5	0	3	0	0	46	M	1	196	1	0	0	0	0
Cohort5	0	3	0	0	34	F	1	831	2	0	0	0	0
Cohort5	0	3	0	0	35	F	1	11	0	0	0	0	0
Cohort5	0	3	0	0	43	M	1	15	0	0	0	0	0
Cohort5	0	3	0	0	39	F	1	28	0	0	0	0	0
Cohort5	0	3	0	0	27	F	1	455	2	0	0	0	0
Cohort5	0	3	0	0	34	F	1	641	2	0	0	0	0
Cohort5	0	3	0	0	32	F	1	387	2	0	0	0	0
Cohort5	0	3	0	0	30	F	1	266	2	0	0	0	0
Cohort5	0	3	0	0	42	F	1	883	2	0	0	0	0
Cohort5	0	3	0	0	26	F	1	661	2	0	0	0	0
Cohort5	0	3	0	0	50	F	1	498	2	0	0	0	0
Cohort5	0	3	0	0	32	F	1	NA	99	0	0	0	0
Cohort5	0	3	0	0	43	F	1	658	2	0	0	0	0
Cohort5	0	2	0	1	34	F	1	46	0	1	0	0	0
Cohort5	0	1	1	1	35	F	1	140	1	0	1	1	0
Cohort5	0	3	0	0	48	M	1	243	2	0	0	0	0
Cohort5	0	3	0	0	34	F	1	42	0	0	0	1	0
Cohort5	0	3	0	0	37	F	1	342	2	0	0	0	0
Cohort5	0	3	0	0	37	F	1	456	2	0	0	0	0
Cohort5	0	1	1	1	31	F	1	45	0	1	1	1	0
Cohort5	0	3	0	0	43	M	1	733	2	0	0	0	0
Cohort5	0	3	0	0	43	F	1	206	2	0	0	0	0
Cohort5	0	3	0	0	29	F	1	792	2	0	0	0	0
Cohort5	0	3	0	0	33	F	1	357	2	0	0	0	0
Cohort5	0	1	1	1	64	F	1	NA	99	0	1	1	0
Cohort5	0	3	0	0	33	F	1	NA	99	0	0	0	0
Cohort5	0	3	0	0	35	F	1	302	2	0	0	0	0
Cohort5	0	3	0	0	30	F	1	1546	2	0	0	0	0
Cohort5	0	1	1	1	43	M	1	340	2	0	0	0	0
Cohort5	0	3	0	0	39	F	1	708	2	0	0	0	0
Cohort5	0	3	0	0	43	F	1	964	2	0	0	0	0
Cohort5	0	3	0	0	40	F	1	392	2	0	0	0	0
Cohort5	0	3	0	0	53	M	1	NA	99	0	0	0	0
Cohort5	0	3	0	0	62	M	1	NA	99	0	0	0	0
Cohort5	0	3	0	0	50	M	1	416	2	0	0	0	0
Cohort5	0	3	0	0	40	M	1	156	1	0	0	0	0
Cohort5	0	3	0	0	32	F	1	604	2	0	0	0	0
Cohort5	0	3	0	0	35	F	1	615	2	0	0	0	0
Cohort5	0	3	0	0	36	F	1	621	2	0	0	0	0
Cohort5	0	3	0	0	28	M	1	65	0	0	0	1	0
Cohort5	0	3	0	0	24	F	1	NA	99	0	0	0	0
Cohort5	0	3	0	0	37	F	1	760	2	0	0	0	0
Cohort5	0	3	0	0	33	F	1	87	0	0	0	0	0
Cohort5	0	3	0	0	24	F	1	371	2	0	0	0	0
Cohort5	0	3	0	0	28	F	1	470	2	1	0	0	0
Cohort5	0	3	0	0	31	F	1	506	2	0	0	0	0
Cohort5	0	1	1	1	44	F	1	179	1	0	0	1	0
Cohort5	0	2	0	1	44	F	1	5	0	0	0	1	0
Cohort5	0	3	0	0	35	F	1	8	0	1	0	1	0
Cohort5	0	3	0	0	56	F	1	400	2	0	0	0	0
Cohort5	0	3	0	0	52	F	1	97	0	0	0	0	0
Cohort5	0	3	0	0	43	F	1	781	2	0	0	0	0
Cohort5	0	3	0	0	47	F	1	250	2	0	0	0	0
Cohort5	0	3	0	0	49	F	1	655	2	0	0	0	0
Cohort5	0	3	0	0	43	F	1	708	2	1	0	0	0
Cohort5	0	1	1	1	43	M	1	22	0	0	1	1	0
Cohort5	0	3	0	0	60	F	1	410	2	0	1	1	0
Cohort5	0	3	0	0	54	F	1	166	1	0	0	0	0
Cohort5	0	3	0	0	40	M	1	3	0	0	0	1	0
Cohort5	0	3	0	0	45	F	1	309	2	0	0	0	0
Cohort5	0	1	1	1	37	F	1	40	0	0	1	1	0
Cohort5	0	3	0	0	46	M	1	52	0	0	0	0	0
Cohort5	0	3	0	0	42	F	1	122	1	0	0	0	0
Cohort5	0	3	0	0	36	F	1	25	0	1	0	0	0
Cohort5	0	3	0	0	24	M	1	167	1	0	0	0	0
Cohort5	0	3	0	0	47	F	1	397	2	0	0	1	0
Cohort5	0	1	1	1	28	F	1	37	0	0	1	1	0
Cohort5	0	3	0	0	42	F	1	222	2	0	0	0	0
Cohort5	0	3	0	0	35	F	1	107	1	0	0	0	0
Cohort5	0	3	0	0	38	F	1	452	2	0	0	0	0
Cohort5	0	3	0	0	42	F	1	338	2	0	0	0	0
Cohort5	0	3	0	0	46	F	1	7	0	0	0	1	0
Cohort5	0	3	0	0	36	F	1	3	0	0	0	0	0
Cohort5	0	3	0	0	27	F	1	464	2	0	0	0	0
Cohort5	0	3	0	0	39	M	1	12	0	0	0	0	0
Cohort5	0	3	0	0	50	M	1	150	1	0	0	0	0
Cohort5	0	3	0	0	41	F	1	193	1	0	0	0	0
Cohort5	0	3	0	0	30	F	1	NA	99	1	0	0	0
Cohort5	0	3	0	0	30	F	1	73	0	0	0	0	0
Cohort5	0	3	0	0	35	M	1	127	1	0	0	0	0
Cohort5	0	3	0	0	31	F	1	124	1	0	0	0	0
Cohort5	0	3	0	0	26	F	1	4	0	0	0	1	0
Cohort5	0	3	0	0	34	M	1	30	0	0	0	0	0
Cohort5	0	3	0	0	25	F	1	231	2	0	0	0	0
Cohort5	0	3	0	0	32	F	1	913	2	0	0	0	0
Cohort5	0	3	0	0	63	M	1	72	0	0	0	0	0
Cohort5	0	3	0	0	41	F	1	235	2	0	0	0	0
Cohort5	0	1	1	1	50	M	1	122	1	0	1	1	0
Cohort5	0	3	0	0	54	F	1	NA	99	0	0	0	0
Cohort5	0	3	0	0	32	F	1	336	2	0	0	0	0
Cohort5	0	1	1	1	42	F	1	211	2	0	1	1	0
Cohort5	0	3	0	0	26	F	1	77	0	0	0	0	0
Cohort5	0	3	0	0	53	M	1	116	1	0	0	0	0
Cohort5	0	3	0	0	39	F	1	76	0	0	0	0	0
Cohort5	0	3	0	0	53	M	1	102	1	0	0	0	0
Cohort5	0	2	0	1	33	M	1	87	0	0	0	0	0
Cohort5	0	3	0	0	34	F	1	334	2	0	0	0	0
Cohort5	0	3	0	0	26	F	1	128	1	0	0	0	0
Cohort5	0	3	0	0	46	F	1	73	0	0	0	0	0
Cohort5	0	3	0	0	30	M	1	2	0	0	0	1	0
Cohort5	0	3	0	0	36	F	1	4	0	0	0	1	0
Cohort5	0	3	0	0	29	F	1	176	1	0	0	0	0
Cohort5	0	3	0	0	41	M	1	146	1	0	0	0	0
Cohort5	0	3	0	0	37	M	1	142	1	1	0	0	0
Cohort5	0	3	0	0	36	F	1	6	0	0	0	1	0
Cohort5	0	3	0	0	30	F	1	242	2	1	0	0	0
Cohort5	0	3	0	0	31	M	1	414	2	0	0	0	0
Cohort5	0	1	1	1	39	F	1	25	0	0	1	1	0
Cohort5	0	3	0	0	68	F	1	34	0	0	0	0	0
Cohort5	0	2	0	1	53	F	1	215	2	0	0	0	0
Cohort5	0	3	0	0	34	F	1	77	0	0	0	0	0
Cohort5	0	3	0	0	42	F	1	9	0	0	0	0	0
Cohort5	0	3	0	0	39	F	1	126	1	0	0	0	0
Cohort5	0	3	0	0	62	M	1	8	0	0	0	0	0
Cohort5	0	3	0	0	46	M	1	554	2	0	0	0	0
Cohort5	0	3	0	0	25	M	1	249	2	0	0	0	0
Cohort5	0	3	0	0	21	F	1	133	1	0	0	0	0
Cohort5	0	2	0	1	33	F	1	3	0	0	1	1	0
Cohort5	0	3	0	0	44	F	1	345	2	0	0	0	0
Cohort5	0	3	0	0	52	F	1	183	1	0	0	0	0
Cohort5	0	3	0	0	40	F	1	234	2	0	0	0	0
Cohort5	0	3	0	0	39	F	1	199	1	0	0	0	0
Cohort5	0	3	0	0	42	M	1	2	0	0	0	1	0
Cohort5	0	3	0	0	44	M	1	153	1	0	0	0	0
Cohort5	0	3	0	0	43	F	1	44	0	1	0	0	0
Cohort5	0	3	0	0	36	F	1	270	2	0	0	0	0
Cohort5	0	2	0	1	34	F	1	35	0	0	1	1	0
Cohort5	0	3	0	0	28	F	1	148	1	0	0	0	0
Cohort5	0	3	0	0	40	M	1	3	0	0	0	0	0
Cohort5	0	3	0	0	23	F	1	366	2	0	0	0	0
Cohort5	0	3	0	0	25	F	1	347	2	0	0	0	0
Cohort5	0	1	1	1	28	F	1	56	0	0	1	1	0
Cohort5	0	3	0	0	40	M	1	15	0	0	0	0	0
Cohort5	0	3	0	0	36	M	1	256	2	0	0	0	0
Cohort5	0	3	0	0	47	M	1	16	0	0	0	1	0
Cohort5	0	3	0	0	39	M	1	59	0	1	0	0	0
Cohort5	0	3	0	0	24	F	1	330	2	0	0	0	0
Cohort5	0	3	0	0	38	M	1	30	0	0	0	0	0
Cohort5	0	3	0	0	53	F	1	384	2	0	0	0	0
Cohort5	0	3	0	0	29	F	1	203	2	0	0	0	0
Cohort5	0	3	0	0	33	F	1	309	2	0	0	0	0
Cohort5	0	1	1	1	57	M	1	250	2	0	0	0	0
Cohort5	0	3	0	0	27	F	1	122	1	0	0	0	0
Cohort5	0	3	0	0	40	F	1	217	2	0	0	0	0
Cohort5	0	3	0	0	31	F	1	568	2	0	0	0	0
Cohort5	0	3	0	0	59	M	1	158	1	0	0	0	0
Cohort5	0	3	0	0	34	M	1	477	2	0	0	0	0
Cohort5	0	3	0	0	23	F	1	271	2	0	0	0	0
Cohort5	0	3	0	0	32	M	1	107	1	0	0	0	0
Cohort5	0	1	1	1	27	M	1	99	0	0	1	1	0
Cohort5	0	2	0	1	75	M	1	34	0	0	0	0	0
Cohort5	0	3	0	0	36	F	1	333	2	0	0	0	0
Cohort5	0	3	0	0	52	F	1	366	2	0	0	0	0
Cohort5	0	3	0	0	48	F	1	385	2	0	0	0	0
Cohort5	0	3	0	0	30	F	1	230	2	0	0	0	0
Cohort5	0	3	0	0	40	F	1	186	1	0	0	0	0
Cohort5	0	3	0	0	38	F	1	8	0	0	0	1	0
Cohort5	0	3	0	0	45	M	1	208	2	0	0	0	0
Cohort5	0	3	0	0	27	M	1	414	2	0	0	0	0
Cohort5	0	3	0	0	31	F	1	46	0	0	0	0	0
Cohort5	0	1	1	1	28	F	1	6	0	0	0	1	0
Cohort5	0	3	0	0	62	F	1	631	2	1	0	0	0
Cohort5	0	3	0	0	33	F	1	76	0	1	1	0	0
Cohort5	0	3	0	0	20	F	1	632	2	0	0	0	0
Cohort5	0	2	0	1	29	F	1	45	0	0	1	1	0
Cohort5	0	3	0	0	45	M	1	313	2	0	0	0	0
Cohort5	0	3	0	0	24	F	1	1254	2	0	0	0	0
Cohort5	0	1	1	1	33	M	1	68	0	1	1	1	0
Cohort5	0	3	0	0	30	F	1	176	1	0	0	0	0
Cohort5	0	3	0	0	46	M	1	92	0	0	0	0	0
Cohort5	0	3	0	0	42	M	1	24	0	0	0	0	0
Cohort5	0	1	1	1	40	M	1	93	0	0	0	1	0
Cohort5	0	2	0	1	23	F	1	16	0	0	0	1	0
Cohort5	0	3	0	0	0	F	1	224	2	0	0	0	0
Cohort5	0	1	1	1	38	M	1	141	1	0	0	0	0
Cohort5	0	3	0	0	24	F	1	15	0	1	0	0	0
Cohort5	0	1	1	1	44	F	1	220	2	0	0	0	0
Cohort5	0	3	0	0	40	F	1	377	2	0	0	0	0
Cohort5	0	3	0	0	42	M	1	4	0	0	0	1	0
Cohort5	0	3	0	0	40	F	1	31	0	0	0	0	0
Cohort5	0	1	1	1	40	M	1	142	1	0	1	1	0
Cohort5	0	3	0	0	46	F	1	349	2	0	0	0	0
Cohort5	0	3	0	0	52	F	1	14	0	0	0	0	0
Cohort5	0	3	0	0	0	M	1	329	2	0	0	0	0
Cohort5	0	1	1	1	48	M	1	251	2	0	0	1	0
Cohort5	0	3	0	0	35	M	1	144	1	0	0	0	0
Cohort5	0	3	0	0	22	F	1	129	1	0	0	0	0
Cohort5	0	3	0	0	35	F	1	37	0	0	0	0	0
Cohort5	0	3	0	0	29	F	1	133	1	0	0	0	0
Cohort5	0	3	0	0	0	F	1	550	2	0	0	0	0
Cohort5	0	3	0	0	42	M	1	181	1	0	0	0	0
Cohort5	0	3	0	0	37	F	1	114	1	0	0	0	0
Cohort5	0	3	0	0	56	F	1	303	2	0	0	0	0
Cohort5	0	3	0	0	43	M	1	117	1	0	0	0	0
Cohort5	0	3	0	0	28	M	1	60	0	0	0	0	0
Cohort5	0	3	0	0	34	M	1	12	0	0	0	1	0
Cohort5	0	3	0	0	30	M	1	596	2	0	0	0	0
Cohort5	0	3	0	0	30	F	1	122	1	0	0	0	0
Cohort5	0	3	0	0	29	F	1	258	2	0	0	0	0
Cohort5	0	1	1	1	39	F	1	312	2	0	1	1	0
Cohort5	0	3	0	0	45	F	1	244	2	0	0	0	0
Cohort5	0	3	0	0	52	F	1	335	2	0	0	0	0
Cohort5	0	1	1	1	39	F	1	246	2	0	0	1	0
Cohort5	0	1	1	1	24	F	1	290	2	0	0	0	0
Cohort5	0	3	0	0	30	F	1	4	0	0	0	0	0
Cohort5	0	2	0	1	49	M	1	241	2	0	0	1	0
Cohort5	0	3	0	0	32	F	1	183	1	0	1	0	0
Cohort5	0	1	1	1	41	F	1	89	0	0	0	1	0
Cohort5	0	3	0	0	42	F	1	282	2	0	0	0	0
Cohort5	0	3	0	0	42	F	1	187	1	0	0	0	0
Cohort5	0	3	0	0	31	F	1	569	2	0	0	0	0
Cohort5	0	3	0	0	34	F	1	222	2	0	0	0	0
Cohort5	0	1	1	1	46	M	1	37	0	0	1	1	0
Cohort5	0	3	0	0	39	F	1	468	2	0	0	0	0
Cohort5	0	3	0	0	34	F	1	58	0	0	0	0	0
Cohort5	0	3	0	0	45	M	1	5	0	0	0	0	0
Cohort5	0	3	0	0	64	F	1	159	1	1	0	0	0
Cohort5	0	3	0	0	29	F	1	127	1	1	0	0	0
Cohort5	0	3	0	0	29	F	1	113	1	0	0	0	0
Cohort5	0	3	0	0	44	F	1	6	0	0	0	0	0
Cohort5	0	1	1	1	30	F	1	280	2	0	0	1	0
Cohort5	0	3	0	0	27	F	1	2	0	0	0	0	0
Cohort5	0	3	0	0	48	M	1	79	0	0	0	0	0
Cohort5	0	3	0	0	26	F	1	23	0	0	0	0	0
Cohort5	0	3	0	0	66	F	1	66	0	0	0	0	0
Cohort5	0	1	1	1	31	F	1	69	0	0	0	1	0
Cohort5	0	1	1	1	37	F	1	22	0	0	1	1	0
Cohort5	0	3	0	0	55	M	1	20	0	0	0	0	0
Cohort5	0	1	1	1	28	F	1	83	0	0	1	1	0
Cohort5	0	3	0	0	60	M	1	7	0	0	0	1	0
Cohort5	0	3	0	0	30	F	1	67	0	0	1	1	0
Cohort5	0	3	0	0	25	F	1	258	2	0	0	0	0
Cohort5	0	3	0	0	34	M	1	2	0	0	0	1	0
Cohort5	0	1	1	1	29	M	1	534	2	0	0	0	0
Cohort5	0	3	0	0	46	F	1	71	0	0	0	0	0
Cohort5	0	3	0	0	38	M	1	49	0	0	0	0	0
Cohort5	0	3	0	0	37	F	1	22	0	0	0	0	0
Cohort5	0	3	0	0	37	M	1	16	0	0	0	0	0
Cohort5	0	3	0	0	21	F	1	239	2	0	0	0	0
Cohort5	0	3	0	0	34	M	1	33	0	0	1	0	0
Cohort5	0	3	0	0	27	F	1	214	2	0	0	0	0
Cohort5	0	3	0	0	23	F	1	248	2	0	0	0	0
Cohort5	0	3	0	0	25	M	1	269	2	0	0	0	0
Cohort5	0	3	0	0	33	F	1	142	1	0	0	0	0
Cohort5	0	3	0	0	37	F	1	1781	2	0	0	0	0
Cohort5	0	1	1	1	23	F	1	25	0	0	0	0	0
Cohort5	0	3	0	0	35	M	1	549	2	0	0	0	0
Cohort5	0	3	0	0	43	M	1	75	0	1	0	1	0
Cohort5	0	1	1	1	22	M	1	120	1	0	1	1	0
Cohort5	0	3	0	0	43	F	1	288	2	0	0	0	0
Cohort5	0	3	0	0	42	M	1	204	2	0	0	0	0
Cohort5	0	3	0	0	42	M	1	294	2	0	0	0	0
Cohort5	0	3	0	0	49	F	1	419	2	1	0	0	0
Cohort5	0	1	1	1	30	F	1	164	1	0	0	0	0
Cohort5	0	3	0	0	27	F	1	498	2	0	0	0	0
Cohort5	0	3	0	0	47	F	1	167	1	0	0	0	0
Cohort5	0	3	0	0	19	M	1	269	2	0	0	0	0
Cohort5	0	3	0	0	30	F	1	6	0	0	0	0	0
Cohort5	0	3	0	0	37	M	1	120	1	0	0	0	0
Cohort5	0	3	0	0	30	F	1	286	2	1	0	0	0
Cohort5	0	3	0	0	38	M	1	67	0	0	0	0	0
Cohort5	0	3	0	0	50	F	1	45	0	0	0	0	0
Cohort5	0	1	1	1	37	M	1	130	1	0	1	1	0
Cohort5	0	3	0	0	48	F	1	539	2	0	0	0	0
Cohort5	0	1	1	1	20	F	1	280	2	1	0	0	0
Cohort5	0	3	0	0	30	F	1	334	2	0	0	0	0
Cohort5	0	3	0	0	24	F	1	117	1	0	0	0	0
Cohort5	0	1	1	1	42	F	1	52	0	0	0	0	0
Cohort5	0	3	0	0	46	M	1	310	2	0	0	0	0
Cohort5	0	3	0	0	39	M	1	42	0	0	0	0	0
Cohort5	0	3	0	0	32	F	1	142	1	0	0	0	0
Cohort5	0	1	1	1	38	F	1	197	1	0	0	0	0
Cohort5	0	3	0	0	28	F	1	110	1	0	0	0	0
Cohort5	0	1	1	1	57	M	1	137	1	0	0	0	0
Cohort5	0	3	0	0	54	F	1	188	1	0	0	0	0
Cohort5	0	3	0	0	32	F	1	71	0	0	0	1	0
Cohort5	0	3	0	0	46	F	1	191	1	0	0	0	0
Cohort5	0	3	0	0	21	F	1	32	0	0	0	0	0
Cohort5	0	3	0	0	37	M	1	1	0	0	0	0	0
Cohort5	0	2	0	1	36	F	1	2	0	0	0	1	0
Cohort5	0	3	0	0	36	F	1	319	2	0	0	0	0
Cohort5	0	1	1	1	57	M	1	52	0	0	1	1	0
Cohort5	0	1	1	1	44	F	1	228	2	1	1	1	0
Cohort5	0	1	1	1	35	F	1	255	2	0	0	0	0
Cohort5	0	3	0	0	44	M	1	48	0	0	0	1	0
Cohort5	0	3	0	0	31	F	1	128	1	0	0	0	0
Cohort5	0	1	1	1	42	M	1	9	0	0	0	0	0
Cohort5	0	3	0	0	46	F	1	529	2	0	0	0	0

## Sheet: Codebook
Name	Coding or Description
COHORT	Cohort
SETTING	0=outpatient, 1=inpatient
REF_CATEGORY	1=Definite TB, 2=Possible TB, 3= Not TB
MRS	0=negative, 1=positive
CRS	0=negative, 1=positive
AGE	Patient age in years, P=No permission to publish demographic data from these patients
SEX	F=Female, M=Male, P=No permission to publish demographic data from these patients
HIV	1= HIV positive
CD4CNT	CD4 count cells/ul, NA=Not Available
CD4GRP	0=0to100c/uL, 1=101to200c/ul, 2=>200c/ul
TB_HX	0=no TB history, 1=history of TB, 99=no data available
LFLAM_FC	0=negative, 1=positive, Final Call from two readers
SILVAMPLAM_FC	0=negative, 1=positive, Final Call from two readers
MED_PAST_ANTIRETROVIR	Antiretroviral Therapy on enrolment, 0=naive, 1=on presently, 2=defaulted/not present use, 9=no data available
